# Supplementary material for: PhageTailFinder: A tool for phage tail module detection and annotation
Source: Front Genet. 2023 Jan 23;14:947466. doi: 10.3389/fgene.2023.947466 (PMC9901426; doi:10.3389/fgene.2023.947466)
Supplement: Supplementary file 5 [file Table1.XLSX]

## Sheet: TableS1
Table S1. Training datasets with annotated or known tail and non-tail proteins.
Phage ID	Organism	Family	Genus	Species	Genome Length	Host
NC_021337.1	Acinetobacter phage AB3	Caudoviricetes	Caudovirales	Podoviridae	31185	Acinetobacter
KC311669.1	Acinetobacter phage AB3	Caudoviricetes	Caudovirales	Podoviridae	31185	Acinetobacter
NC_021316.1	Acinetobacter phage Abp1	Caudoviricetes	Caudovirales	Podoviridae	42185	Acinetobacter
JX658790.1	Acinetobacter phage Abp1	Caudoviricetes	Caudovirales	Podoviridae	42185	Acinetobacter
NC_028848.1	Acinetobacter phage Fri1	Caudoviricetes	Caudovirales	Podoviridae	41805	Acinetobacter
KR149290.1	Acinetobacter phage Fri1	Caudoviricetes	Caudovirales	Podoviridae	41805	Acinetobacter
NC_028675.1	Acinetobacter phage phiAB1	Caudoviricetes	Caudovirales	Podoviridae	41526	Acinetobacter
HQ186308.1	Acinetobacter phage phiAB1	Caudoviricetes	Caudovirales	Podoviridae	41526	Acinetobacter
MG599035.1	Acinetobacter phage SWH-Ab-3	Caudoviricetes	Caudovirales	Podoviridae	41730	Acinetobacter
KT804908.2	Acinetobacter phage vB_AbaM_IME200	Caudoviricetes	Caudovirales	Podoviridae	41243	Acinetobacter
NC_028987.2	Acinetobacter phage vB_AbaM_IME200	Caudoviricetes	Caudovirales	Podoviridae	41243	Acinetobacter
KY268296.1	Acinetobacter phage vB_AbaP_AS11	Caudoviricetes	Caudovirales	Podoviridae	41642	Acinetobacter
KY268295.1	Acinetobacter phage vB_AbaP_AS12	Caudoviricetes	Caudovirales	Podoviridae	41402	Acinetobacter
MF033347.1	Acinetobacter phage vB_AbaP_B1	Caudoviricetes	Caudovirales	Podoviridae	40879	Acinetobacter
MF033348.1	Acinetobacter phage vB_AbaP_B3	Caudoviricetes	Caudovirales	Podoviridae	40598	Acinetobacter
MF033349.1	Acinetobacter phage vB_AbaP_B5	Caudoviricetes	Caudovirales	Podoviridae	41608	Acinetobacter
NC_028684.1	Acinetobacter phage vB_AbaP_PD-6A3	Caudoviricetes	Caudovirales	Podoviridae	41563	Acinetobacter
KT388102.1	Acinetobacter phage vB_AbaP_PD-6A3	Caudoviricetes	Caudovirales	Podoviridae	41563	Acinetobacter
KT388103.1	Acinetobacter phage vB_AbaP_PD-AB9	Caudoviricetes	Caudovirales	Podoviridae	40938	Acinetobacter
NC_028679.1	Acinetobacter phage vB_AbaP_PD-AB9	Caudoviricetes	Caudovirales	Podoviridae	40938	Acinetobacter
MF033350.1	Acinetobacter phage vB_ApiP_P1	Caudoviricetes	Caudovirales	Podoviridae	41208	Acinetobacter
MF033351.1	Acinetobacter phage vB_ApiP_P2	Caudoviricetes	Caudovirales	Podoviridae	41514	Acinetobacter
JN651747.1	Aeromonas phage phiAS7	Caudoviricetes	Caudovirales	Podoviridae	41572	Aeromonas
NC_019528.1	Aeromonas phage phiAS7	Caudoviricetes	Caudovirales	Podoviridae	41572	Aeromonas
MF403005.1	Agrobacterium phage Atu_ph02	Caudoviricetes	Caudovirales	Podoviridae	45423	Agrobacterium
MF403006.1	Agrobacterium phage Atu_ph03	Caudoviricetes	Caudovirales	Podoviridae	45175	Agrobacterium
HG793132.1	Burkholderia phage Bp-AMP1	Caudoviricetes	Caudovirales	Podoviridae	42409	Burkholderia
HG796219.1	Burkholderia phage Bp-AMP2	Caudoviricetes	Caudovirales	Podoviridae	42492	Burkholderia
HG796220.1	Burkholderia phage Bp-AMP3	Caudoviricetes	Caudovirales	Podoviridae	41882	Burkholderia
HG796221.1	Burkholderia phage Bp-AMP4	Caudoviricetes	Caudovirales	Podoviridae	42112	Burkholderia
NC_023576.1	Citrobacter phage CR44b	Caudoviricetes	Caudovirales	Podoviridae	39207	Citrobacter
NC_023548.1	Citrobacter phage CR8	Caudoviricetes	Caudovirales	Podoviridae	39651	Citrobacter
HG813241.1	Cronobacter phage Dev2	Caudoviricetes	Caudovirales	Podoviridae	38966	Cronobacter
NC_023558.1	Cronobacter phage Dev2	Caudoviricetes	Caudovirales	Podoviridae	38966	Cronobacter
GU071100.1	Cyanophage 9515-10a	Caudoviricetes	Caudovirales	Podoviridae	47055	Cyanophage
NC_016657.1	Cyanophage 9515-10a	Caudoviricetes	Caudovirales	Podoviridae	47055	Cyanophage
NC_016658.1	Cyanophage NATL1A-7	Caudoviricetes	Caudovirales	Podoviridae	47741	Cyanophage
GU071102.1	Cyanophage NATL1A-7	Caudoviricetes	Caudovirales	Podoviridae	47741	Cyanophage
NC_016659.1	Cyanophage NATL2A-133	Caudoviricetes	Caudovirales	Podoviridae	47536	Cyanophage
GU071104.1	Cyanophage NATL2A-133	Caudoviricetes	Caudovirales	Podoviridae	47536	Cyanophage
NC_004831.2	Enterobacteria phage SP6	Caudoviricetes	Caudovirales	Podoviridae	43769	Enterobacteria
EF160123.1	Erwinia amylovora phage Era103	Caudoviricetes	Caudovirales	Podoviridae	45445	Erwinia
NC_009014.1	Erwinia amylovora phage Era103	Caudoviricetes	Caudovirales	Podoviridae	45445	Erwinia
FQ482086.1	Erwinia phage phiEa100	Caudoviricetes	Caudovirales	Podoviridae	45554	Erwinia
NC_019926.1	Erwinia phage phiEa100	Caudoviricetes	Caudovirales	Podoviridae	45554	Erwinia
FQ482084.1	Erwinia phage phiEa1H	Caudoviricetes	Caudovirales	Podoviridae	45522	Erwinia
MG832642.1	Escherichia phage HZ2R8	Caudoviricetes	Caudovirales	Podoviridae	39482	Escherichia
NC_015719.1	Escherichia phage K30	Caudoviricetes	Caudovirales	Podoviridae	40940	Escherichia
HM480846.1	Escherichia phage K30	Caudoviricetes	Caudovirales	Podoviridae	40940	Escherichia
LT594300.1	Escherichia phage LM33_P1	Caudoviricetes	Caudovirales	Podoviridae	38979	Escherichia
NC_031937.1	Escherichia phage LM33_P1	Caudoviricetes	Caudovirales	Podoviridae	38979	Escherichia
NC_024379.1	Escherichia phage PE3-1	Caudoviricetes	Caudovirales	Podoviridae	39093	Escherichia
KJ748011.1	Escherichia phage PE3-1	Caudoviricetes	Caudovirales	Podoviridae	39093	Escherichia
MG845865.1	Escherichia phage YZ1	Caudoviricetes	Caudovirales	Podoviridae	38823	Escherichia
KX279892.2	Escherichia virus AAPEc6	Caudoviricetes	Caudovirales	Podoviridae	44559	Escherichia
NC_008152.1	Escherichia virus K1-5	Caudoviricetes	Caudovirales	Podoviridae	44385	Escherichia
AY370674.1	Escherichia virus K1-5	Caudoviricetes	Caudovirales	Podoviridae	44385	Escherichia
KY435490.1	Escherichia virus K1E	Caudoviricetes	Caudovirales	Podoviridae	44246	Escherichia
AM084415.1	Escherichia virus K1E	Caudoviricetes	Caudovirales	Podoviridae	45251	Escherichia
NC_007637.1	Escherichia virus K1E	Caudoviricetes	Caudovirales	Podoviridae	45251	Escherichia
MG251390.1	Escherichia virus VEc3	Caudoviricetes	Caudovirales	Podoviridae	44895	Escherichia
KF765493.2	Klebsiella phage F19	Caudoviricetes	Caudovirales	Podoviridae	43766	Klebsiella
NC_023567.2	Klebsiella phage F19	Caudoviricetes	Caudovirales	Podoviridae	43766	Klebsiella
NC_011043.1	Klebsiella phage K11	Caudoviricetes	Caudovirales	Podoviridae	41181	Klebsiella
EU734173.1	Klebsiella phage K11	Caudoviricetes	Caudovirales	Podoviridae	41181	Klebsiella
NC_028800.1	Klebsiella phage K5	Caudoviricetes	Caudovirales	Podoviridae	41698	Klebsiella
KR149291.1	Klebsiella phage K5	Caudoviricetes	Caudovirales	Podoviridae	41698	Klebsiella
KT367886.1	Klebsiella phage Kp2	Caudoviricetes	Caudovirales	Podoviridae	43963	Klebsiella
NC_028664.1	Klebsiella phage Kp2	Caudoviricetes	Caudovirales	Podoviridae	43963	Klebsiella
NC_013647.1	Klebsiella phage KP32	Caudoviricetes	Caudovirales	Podoviridae	41119	Klebsiella
GQ413937.1	Klebsiella phage KP32	Caudoviricetes	Caudovirales	Podoviridae	41119	Klebsiella
NC_013649.2	Klebsiella phage KP34	Caudoviricetes	Caudovirales	Podoviridae	43809	Klebsiella
NC_028670.1	Klebsiella phage KpV41	Caudoviricetes	Caudovirales	Podoviridae	44203	Klebsiella
KT964103.1	Klebsiella phage KpV41	Caudoviricetes	Caudovirales	Podoviridae	44203	Klebsiella
NC_031025.1	Klebsiella phage KpV475	Caudoviricetes	Caudovirales	Podoviridae	42201	Klebsiella
KX211991.1	Klebsiella phage KpV475	Caudoviricetes	Caudovirales	Podoviridae	42201	Klebsiella
KU666550.1	Klebsiella phage KpV71	Caudoviricetes	Caudovirales	Podoviridae	43267	Klebsiella
NC_031246.1	Klebsiella phage KpV71	Caudoviricetes	Caudovirales	Podoviridae	43267	Klebsiella
KY000081.1	Klebsiella phage KPV811	Caudoviricetes	Caudovirales	Podoviridae	42641	Klebsiella
AB716666.1	Klebsiella phage NTUH-K2044-K1-1	Caudoviricetes	Caudovirales	Podoviridae	43871	Klebsiella
NC_025418.1	Klebsiella phage NTUH-K2044-K1-1	Caudoviricetes	Caudovirales	Podoviridae	43871	Klebsiella
NC_028688.1	Klebsiella phage vB_Kp1	Caudoviricetes	Caudovirales	Podoviridae	40114	Klebsiella
KT367885.1	Klebsiella phage vB_Kp1	Caudoviricetes	Caudovirales	Podoviridae	40114	Klebsiella
KT367887.1	Klebsiella phage vB_Kp3	Caudoviricetes	Caudovirales	Podoviridae	48493	Klebsiella
KU183006.1	Klebsiella phage vB_KpnP_IME205	Caudoviricetes	Caudovirales	Podoviridae	41310	Klebsiella
LN866626.1	Klebsiella phage vB_KpnP_KpV289	Caudoviricetes	Caudovirales	Podoviridae	41054	Klebsiella
NC_028977.1	Klebsiella phage vB_KpnP_KpV289	Caudoviricetes	Caudovirales	Podoviridae	41054	Klebsiella
KP708985.1	Klebsiella phage vB_KpnP_SU503	Caudoviricetes	Caudovirales	Podoviridae	43809	Klebsiella
NC_028816.1	Klebsiella phage vB_KpnP_SU503	Caudoviricetes	Caudovirales	Podoviridae	43809	Klebsiella
NC_028870.1	Klebsiella phage vB_KpnP_SU552A	Caudoviricetes	Caudovirales	Podoviridae	43595	Klebsiella
KP708986.1	Klebsiella phage vB_KpnP_SU552A	Caudoviricetes	Caudovirales	Podoviridae	43595	Klebsiella
FR687252.1	Pantoea phage LIMElight	Caudoviricetes	Caudovirales	Podoviridae	44546	Pantoea
NC_019454.1	Pantoea phage LIMElight	Caudoviricetes	Caudovirales	Podoviridae	44546	Pantoea
FR751545.1	Pantoea phage LIMEzero	Caudoviricetes	Caudovirales	Podoviridae	43032	Pantoea
NC_015585.1	Pantoea phage LIMEzero	Caudoviricetes	Caudovirales	Podoviridae	43032	Pantoea
HQ634152.1	Prochlorococcus phage P-SSP6	Caudoviricetes	Caudovirales	Podoviridae	47039	Prochlorococcus
AY939843.2	Prochlorococcus virus PSSP7	Caudoviricetes	Caudovirales	Podoviridae	45176	Prochlorococcus
GU071093.1	Prochlorococcus virus PSSP7	Caudoviricetes	Caudovirales	Podoviridae	45135	Prochlorococcus
NC_006882.2	Prochlorococcus virus PSSP7	Caudoviricetes	Caudovirales	Podoviridae	45176	Prochlorococcus
AM265639.1	Pseudomonas phage LKA1	Caudoviricetes	Caudovirales	Podoviridae	41593	Pseudomonas
NC_009936.1	Pseudomonas phage LKA1	Caudoviricetes	Caudovirales	Podoviridae	41593	Pseudomonas
NC_005045.1	Pseudomonas phage phiKMV	Caudoviricetes	Caudovirales	Podoviridae	42519	Pseudomonas
AJ505558.1	Pseudomonas phage phiKMV	Caudoviricetes	Caudovirales	Podoviridae	42519	Pseudomonas
KU743887.1	Pseudomonas phage phiNFS	Caudoviricetes	Caudovirales	Podoviridae	42351	Pseudomonas
KY798121.1	Pseudomonas virus KNP	Caudoviricetes	Caudovirales	Podoviridae	40491	Pseudomonas
KY798120.1	Pseudomonas virus WRT	Caudoviricetes	Caudovirales	Podoviridae	40214	Pseudomonas
KY464836.1	Ralstonia phage RS-PI-1	Caudoviricetes	Caudovirales	Podoviridae	43211	Ralstonia
AB597179.1	Ralstonia phage RSB2	Caudoviricetes	Caudovirales	Podoviridae	40411	Ralstonia
NC_023736.1	Ralstonia phage RSB2	Caudoviricetes	Caudovirales	Podoviridae	40411	Ralstonia
AY370673.1	Salmonella virus SP6	Caudoviricetes	Caudovirales	Podoviridae	43769	Salmonella
AY288927.2	Salmonella virus SP6	Caudoviricetes	Caudovirales	Podoviridae	43769	Salmonella
AF338467.2	Synechococcus phage P60	Caudoviricetes	Caudovirales	Podoviridae	46675	Synechococcus
KC310802.1	Synechococcus phage S-CBP1	Caudoviricetes	Caudovirales	Podoviridae	46547	Synechococcus
NC_025456.1	Synechococcus phage S-CBP1	Caudoviricetes	Caudovirales	Podoviridae	46547	Synechococcus
NC_003390.2	Synechococcus virus P60	Caudoviricetes	Caudovirales	Podoviridae	46675	Synechococcus
EF372997.1	Synechococcus virus Syn5	Caudoviricetes	Caudovirales	Podoviridae	46214	Synechococcus
NC_009531.1	Synechococcus virus Syn5	Caudoviricetes	Caudovirales	Podoviridae	46214	Synechococcus
MF574151.1	Vibrio phage JSF25	Caudoviricetes	Caudovirales	Podoviridae	38593	Vibrio
KU595432.1	Xanthomonas phage f20-Xaj	Caudoviricetes	Caudovirales	Podoviridae	43851	Xanthomonas
KU595433.1	Xanthomonas phage f30-Xaj	Caudoviricetes	Caudovirales	Podoviridae	44262	Xanthomonas
MF375456.1	Xanthomonas phage phi Xc10	Caudoviricetes	Caudovirales	Podoviridae	44597	Xanthomonas
KF626667.1	Xylella phage Prado	Caudoviricetes	Caudovirales	Podoviridae	43940	Xylella
NC_022987.1	Xylella phage Prado	Caudoviricetes	Caudovirales	Podoviridae	43940	Xylella
LT962907.1	Yersinia phage fPS-10	Caudoviricetes	Caudovirales	Podoviridae	39179	Yersinia
LT961838.1	Yersinia phage fPS-19	Caudoviricetes	Caudovirales	Podoviridae	38938	Yersinia
LT961844.1	Yersinia phage fPS-21	Caudoviricetes	Caudovirales	Podoviridae	39180	Yersinia
LT961836.1	Yersinia phage fPS-26	Caudoviricetes	Caudovirales	Podoviridae	38792	Yersinia
LT961843.1	Yersinia phage fPS-50	Caudoviricetes	Caudovirales	Podoviridae	39764	Yersinia
LT961837.1	Yersinia phage fPS-52	Caudoviricetes	Caudovirales	Podoviridae	39888	Yersinia
LT962379.1	Yersinia phage fPS-53	Caudoviricetes	Caudovirales	Podoviridae	40694	Yersinia
LT962475.1	Yersinia phage fPS-54-ocr	Caudoviricetes	Caudovirales	Podoviridae	40075	Yersinia
LT961845.1	Yersinia phage fPS-59	Caudoviricetes	Caudovirales	Podoviridae	38391	Yersinia
LT961846.1	Yersinia phage fPS-64	Caudoviricetes	Caudovirales	Podoviridae	39326	Yersinia
LT961840.1	Yersinia phage fPS-7	Caudoviricetes	Caudovirales	Podoviridae	38967	Yersinia
LT962380.1	Yersinia phage fPS-85	Caudoviricetes	Caudovirales	Podoviridae	40429	Yersinia
LT961842.1	Yersinia phage fPS-86	Caudoviricetes	Caudovirales	Podoviridae	39024	Yersinia
LT961841.1	Yersinia phage fPS-89	Caudoviricetes	Caudovirales	Podoviridae	40405	Yersinia
LT960606.1	Yersinia phage fPS-9	Caudoviricetes	Caudovirales	Podoviridae	39034	Yersinia
LT962906.1	Yersinia phage fPS16	Caudoviricetes	Caudovirales	Podoviridae	39227	Yersinia
NC_019911.1	Yersinia phage phi80-18	Caudoviricetes	Caudovirales	Podoviridae	42081	Yersinia
HE956710.2	Yersinia phage phi80-18	Caudoviricetes	Caudovirales	Podoviridae	42406	Yersinia
HE956707.2	Yersinia phage phiR8-01	Caudoviricetes	Caudovirales	Podoviridae	42085	Yersinia
NC_031066.1	Citrobacter phage SH1	Caudoviricetes	Caudovirales	Podoviridae	39434	Citrobacter
KU687347.1	Citrobacter phage SH1	Caudoviricetes	Caudovirales	Podoviridae	39434	Citrobacter
NC_031092.1	Citrobacter phage SH2	Caudoviricetes	Caudovirales	Podoviridae	39158	Citrobacter
KU687348.1	Citrobacter phage SH2	Caudoviricetes	Caudovirales	Podoviridae	39158	Citrobacter
NC_031123.1	Citrobacter phage SH3	Caudoviricetes	Caudovirales	Podoviridae	39444	Citrobacter
KU687349.1	Citrobacter phage SH3	Caudoviricetes	Caudovirales	Podoviridae	39444	Citrobacter
KU687350.1	Citrobacter phage SH4	Caudoviricetes	Caudovirales	Podoviridae	39274	Citrobacter
NC_031018.1	Citrobacter phage SH4	Caudoviricetes	Caudovirales	Podoviridae	39274	Citrobacter
KU687351.1	Citrobacter phage SH5	Caudoviricetes	Caudovirales	Podoviridae	39832	Citrobacter
NC_028772.1	Enterobacter phage phiEap-1	Caudoviricetes	Caudovirales	Podoviridae	39133	Enterobacter
KT321314.1	Enterobacter phage phiEap-1	Caudoviricetes	Caudovirales	Podoviridae	39133	Enterobacter
EU734174.1	Enterobacteria phage 13a	Caudoviricetes	Caudovirales	Podoviridae	38841	Enterobacteria
NC_011045.1	Enterobacteria phage 13a	Caudoviricetes	Caudovirales	Podoviridae	38841	Enterobacteria
GQ468526.1	Enterobacteria phage 285P	Caudoviricetes	Caudovirales	Podoviridae	39270	Enterobacteria
NC_015249.1	Enterobacteria phage 285P	Caudoviricetes	Caudovirales	Podoviridae	39270	Enterobacteria
JF906060.1	Enterobacteria phage 3/7	Caudoviricetes	Caudovirales	Podoviridae	36943	Enterobacteria
NC_011040.1	Enterobacteria phage BA14	Caudoviricetes	Caudovirales	Podoviridae	39816	Enterobacteria
EU734171.1	Enterobacteria phage BA14	Caudoviricetes	Caudovirales	Podoviridae	39816	Enterobacteria
NC_011042.1	Enterobacteria phage EcoDS1	Caudoviricetes	Caudovirales	Podoviridae	39252	Enterobacteria
EU734172.1	Enterobacteria phage EcoDS1	Caudoviricetes	Caudovirales	Podoviridae	39252	Enterobacteria
NC_007456.1	Enterobacteria phage K1F	Caudoviricetes	Caudovirales	Podoviridae	39704	Enterobacteria
AM084414.1	Enterobacteria phage K1F	Caudoviricetes	Caudovirales	Podoviridae	39699	Enterobacteria
DQ111067.1	Enterobacteria phage K1F	Caudoviricetes	Caudovirales	Podoviridae	39704	Enterobacteria
X17255.1	Enterobacteria phage T3	Caudoviricetes	Caudovirales	Podoviridae	19680	Enterobacteria
KC960671.1	Enterobacteria phage T3	Caudoviricetes	Caudovirales	Podoviridae	38209	Enterobacteria
AJ318471.1	Enterobacteria phage T3	Caudoviricetes	Caudovirales	Podoviridae	38208	Enterobacteria
AY264778.1	Enterobacteria phage T7	Caudoviricetes	Caudovirales	Podoviridae	39085	Enterobacteria
V01127.1	Enterobacteria phage T7	Caudoviricetes	Caudovirales	Podoviridae	12100	Enterobacteria
GU071091.1	Enterobacteria phage T7	Caudoviricetes	Caudovirales	Podoviridae	39778	Enterobacteria
V01146.1	Enterobacteria phage T7	Caudoviricetes	Caudovirales	Podoviridae	39937	Enterobacteria
AY264774.1	Enterobacteria phage T7	Caudoviricetes	Caudovirales	Podoviridae	39938	Enterobacteria
AY264777.1	Enterobacteria phage T7	Caudoviricetes	Caudovirales	Podoviridae	39096	Enterobacteria
AY264775.1	Enterobacteria phage T7	Caudoviricetes	Caudovirales	Podoviridae	39093	Enterobacteria
AY264776.1	Enterobacteria phage T7	Caudoviricetes	Caudovirales	Podoviridae	37664	Enterobacteria
JF906059.1	Enterobacteria phage T7M	Caudoviricetes	Caudovirales	Podoviridae	28579	Enterobacteria
JX421753.1	Enterobacteria phage T7M	Caudoviricetes	Caudovirales	Podoviridae	38202	Enterobacteria
KF700371.1	Erwinia phage FE44	Caudoviricetes	Caudovirales	Podoviridae	39860	Erwinia
NC_022744.1	Erwinia phage FE44	Caudoviricetes	Caudovirales	Podoviridae	39860	Erwinia
HQ728265.1	Erwinia phage vB_EamP-L1	Caudoviricetes	Caudovirales	Podoviridae	39282	Erwinia
NC_019510.1	Erwinia phage vB_EamP-L1	Caudoviricetes	Caudovirales	Podoviridae	39282	Erwinia
KM242061.1	Escherichia phage CICC 80001	Caudoviricetes	Caudovirales	Podoviridae	38810	Escherichia
NC_027387.1	Escherichia phage CICC 80001	Caudoviricetes	Caudovirales	Podoviridae	38810	Escherichia
NC_031943.1	Escherichia phage vB_EcoP_GA2A	Caudoviricetes	Caudovirales	Podoviridae	40470	Escherichia
KT990215.1	Escherichia phage vB_EcoP_GA2A	Caudoviricetes	Caudovirales	Podoviridae	40470	Escherichia
KY389315.1	Klebsiella phage K5-2	Caudoviricetes	Caudovirales	Podoviridae	41116	Klebsiella
KY389316.1	Klebsiella phage K5-4	Caudoviricetes	Caudovirales	Podoviridae	40163	Klebsiella
FJ194439.1	Kluyvera phage Kvp1	Caudoviricetes	Caudovirales	Podoviridae	39472	Kluyvera
NC_011534.1	Kluyvera phage Kvp1	Caudoviricetes	Caudovirales	Podoviridae	39472	Kluyvera
NC_011085.3	Morganella phage MmP1	Caudoviricetes	Caudovirales	Podoviridae	38457	Morganella
EU652770.3	Morganella phage MmP1	Caudoviricetes	Caudovirales	Podoviridae	38457	Morganella
MF034659.1	Pasteurella phage PHB02	Caudoviricetes	Caudovirales	Podoviridae	38670	Pasteurella
KY084243.1	Pectobacterium phage PP74	Caudoviricetes	Caudovirales	Podoviridae	39790	Pectobacterium
LC216347.1	Pectobacterium phage PPWS4	Caudoviricetes	Caudovirales	Podoviridae	39906	Pectobacterium
NC_004665.1	Pseudomonad phage gh-1	Caudoviricetes	Caudovirales	Podoviridae	37359	Pseudomonad
AF493143.1	Pseudomonad phage gh-1	Caudoviricetes	Caudovirales	Podoviridae	37359	Pseudomonad
KC969441.1	Pseudomonas phage MBL	Caudoviricetes	Caudovirales	Podoviridae	42519	Pseudomonas
KP025626.1	Pseudomonas phage Pf-10	Caudoviricetes	Caudovirales	Podoviridae	39167	Pseudomonas
NC_027292.1	Pseudomonas phage Pf-10	Caudoviricetes	Caudovirales	Podoviridae	39167	Pseudomonas
NC_021062.1	Pseudomonas phage Phi-S1	Caudoviricetes	Caudovirales	Podoviridae	40192	Pseudomonas
JX173487.1	Pseudomonas phage Phi-S1	Caudoviricetes	Caudovirales	Podoviridae	40192	Pseudomonas
FR823298.1	Pseudomonas phage phi15	Caudoviricetes	Caudovirales	Podoviridae	39562	Pseudomonas
NC_015208.1	Pseudomonas phage phi15	Caudoviricetes	Caudovirales	Podoviridae	39562	Pseudomonas
GU583987.1	Pseudomonas phage phiIBB-PF7A	Caudoviricetes	Caudovirales	Podoviridae	40973	Pseudomonas
NC_015264.1	Pseudomonas phage phiIBB-PF7A	Caudoviricetes	Caudovirales	Podoviridae	40973	Pseudomonas
KR091952.1	Pseudomonas phage phiPsa17	Caudoviricetes	Caudovirales	Podoviridae	40525	Pseudomonas
KJ507099.1	Pseudomonas phage phiPSA2	Caudoviricetes	Caudovirales	Podoviridae	40472	Pseudomonas
NC_024362.1	Pseudomonas phage phiPSA2	Caudoviricetes	Caudovirales	Podoviridae	40472	Pseudomonas
NC_011107.1	Pseudomonas phage PT2	Caudoviricetes	Caudovirales	Podoviridae	42961	Pseudomonas
EU236438.1	Pseudomonas phage PT2	Caudoviricetes	Caudovirales	Podoviridae	42961	Pseudomonas
KX431888.1	Pseudomonas phage UNO-SLW1	Caudoviricetes	Caudovirales	Podoviridae	39215	Pseudomonas
KX449361.1	Pseudomonas phage UNO-SLW2	Caudoviricetes	Caudovirales	Podoviridae	39167	Pseudomonas
KX449362.1	Pseudomonas phage UNO-SLW3	Caudoviricetes	Caudovirales	Podoviridae	39092	Pseudomonas
KX449363.1	Pseudomonas phage UNO-SLW4	Caudoviricetes	Caudovirales	Podoviridae	39136	Pseudomonas
NC_031258.1	Salmonella phage BP12A	Caudoviricetes	Caudovirales	Podoviridae	39696	Salmonella
KM366096.1	Salmonella phage BP12A	Caudoviricetes	Caudovirales	Podoviridae	39696	Salmonella
NC_010807.1	Salmonella phage phiSG-JL2	Caudoviricetes	Caudovirales	Podoviridae	38815	Salmonella
EU547803.1	Salmonella phage phiSG-JL2	Caudoviricetes	Caudovirales	Podoviridae	38815	Salmonella
NC_015271.1	Salmonella phage Vi06	Caudoviricetes	Caudovirales	Podoviridae	38368	Salmonella
FR667955.1	Salmonella phage Vi06	Caudoviricetes	Caudovirales	Podoviridae	38368	Salmonella
JX872508.1	Stenotrophomonas phage IME15	Caudoviricetes	Caudovirales	Podoviridae	38513	Stenotrophomonas
NC_019416.1	Stenotrophomonas phage IME15	Caudoviricetes	Caudovirales	Podoviridae	38513	Stenotrophomonas
HQ641340.1	Vibrio phage ICP3	Caudoviricetes	Caudovirales	Podoviridae	39162	Vibrio
NC_015159.1	Vibrio phage ICP3	Caudoviricetes	Caudovirales	Podoviridae	39162	Vibrio
HQ641344.1	Vibrio phage ICP3_2007_A	Caudoviricetes	Caudovirales	Podoviridae	39088	Vibrio
HQ641343.1	Vibrio phage ICP3_2008_A	Caudoviricetes	Caudovirales	Podoviridae	39349	Vibrio
HQ641341.1	Vibrio phage ICP3_2009_B	Caudoviricetes	Caudovirales	Podoviridae	39042	Vibrio
FJ409640.1	Vibrio phage N4	Caudoviricetes	Caudovirales	Podoviridae	38497	Vibrio
NC_013651.1	Vibrio phage N4	Caudoviricetes	Caudovirales	Podoviridae	38497	Vibrio
JQ780163.1	Vibrio phage VP3	Caudoviricetes	Caudovirales	Podoviridae	39481	Vibrio
NC_007149.1	Vibriophage VP4	Caudoviricetes	Caudovirales	Podoviridae	39503	Vibriophage
DQ029335.1	Vibriophage VP4	Caudoviricetes	Caudovirales	Podoviridae	39503	Vibriophage
NC_008694.1	Yersinia phage Berlin	Caudoviricetes	Caudovirales	Podoviridae	38564	Yersinia
AM183667.1	Yersinia phage Berlin	Caudoviricetes	Caudovirales	Podoviridae	38564	Yersinia
AY247822.1	Yersinia phage phiA1122	Caudoviricetes	Caudovirales	Podoviridae	37555	Yersinia
NC_004777.1	Yersinia phage phiA1122	Caudoviricetes	Caudovirales	Podoviridae	37555	Yersinia
KT008108.1	Yersinia phage phiYe-F10	Caudoviricetes	Caudovirales	Podoviridae	39210	Yersinia
NC_001271.1	Yersinia phage phiYeO3-12	Caudoviricetes	Caudovirales	Podoviridae	39600	Yersinia
AJ251805.1	Yersinia phage phiYeO3-12	Caudoviricetes	Caudovirales	Podoviridae	39600	Yersinia
JX000007.1	Yersinia phage R	Caudoviricetes	Caudovirales	Podoviridae	37260	Yersinia
KM253764.1	Yersinia phage vB_YenP_AP5	Caudoviricetes	Caudovirales	Podoviridae	38646	Yersinia
NC_025451.1	Yersinia phage vB_YenP_AP5	Caudoviricetes	Caudovirales	Podoviridae	38646	Yersinia
JQ957925.1	Yersinia phage Y	Caudoviricetes	Caudovirales	Podoviridae	37432	Yersinia
NC_023715.1	Yersinia phage Yep-phi	Caudoviricetes	Caudovirales	Podoviridae	38616	Yersinia
HQ333270.1	Yersinia phage Yep-phi	Caudoviricetes	Caudovirales	Podoviridae	38616	Yersinia
NC_011038.1	Yersinia phage Yepe2	Caudoviricetes	Caudovirales	Podoviridae	38677	Yersinia
EU734170.1	Yersinia phage Yepe2	Caudoviricetes	Caudovirales	Podoviridae	38677	Yersinia
JQ965702.1	Yersinia phage YpP-G	Caudoviricetes	Caudovirales	Podoviridae	39415	Yersinia
JQ965701.1	Yersinia phage YpP-R	Caudoviricetes	Caudovirales	Podoviridae	38284	Yersinia
JQ965700.1	Yersinia phage YpP-Y	Caudoviricetes	Caudovirales	Podoviridae	37714	Yersinia
JQ965703.1	Yersinia phage YpsP-G	Caudoviricetes	Caudovirales	Podoviridae	38288	Yersinia
NC_023570.1	Acinetobacter phage Petty	Caudoviricetes	Caudovirales	Podoviridae	40739	Acinetobacter
KF669656.1	Acinetobacter phage Petty	Caudoviricetes	Caudovirales	Podoviridae	40739	Acinetobacter
NC_022916.1	Burkholderia phage JG068	Caudoviricetes	Caudovirales	Podoviridae	41604	Burkholderia
KC853746.1	Burkholderia phage JG068	Caudoviricetes	Caudovirales	Podoviridae	41604	Burkholderia
GU393987.1	Caulobacter phage Cd1	Caudoviricetes	Caudovirales	Podoviridae	41581	Caulobacter
NC_020078.1	Cronobacter phage vB_CskP_GAP227	Caudoviricetes	Caudovirales	Podoviridae	41796	Cronobacter
KC107834.1	Cronobacter phage vB_CskP_GAP227	Caudoviricetes	Caudovirales	Podoviridae	41796	Cronobacter
JQ267518.1	Enterobacter phage phiKDA1	Caudoviricetes	Caudovirales	Podoviridae	43804	Enterobacter
JN882298.1	Escherichia phage phiKT	Caudoviricetes	Caudovirales	Podoviridae	42608	Escherichia
NC_019520.1	Escherichia phage phiKT	Caudoviricetes	Caudovirales	Podoviridae	42608	Escherichia
KX458241.1	Pseudomonas phage Andromeda	Caudoviricetes	Caudovirales	Podoviridae	40008	Pseudomonas
NC_031014.1	Pseudomonas phage Andromeda	Caudoviricetes	Caudovirales	Podoviridae	40008	Pseudomonas
AM265638.1	Pseudomonas phage LKD16	Caudoviricetes	Caudovirales	Podoviridae	43200	Pseudomonas
NC_009935.1	Pseudomonas phage LKD16	Caudoviricetes	Caudovirales	Podoviridae	43200	Pseudomonas
NC_010326.1	Pseudomonas phage LUZ19	Caudoviricetes	Caudovirales	Podoviridae	43548	Pseudomonas
AM910651.1	Pseudomonas phage LUZ19	Caudoviricetes	Caudovirales	Podoviridae	43548	Pseudomonas
JX997978.1	Pseudomonas phage MPK6	Caudoviricetes	Caudovirales	Podoviridae	42957	Pseudomonas
NC_022746.1	Pseudomonas phage MPK6	Caudoviricetes	Caudovirales	Podoviridae	42957	Pseudomonas
JX501340.1	Pseudomonas phage MPK7	Caudoviricetes	Caudovirales	Podoviridae	42874	Pseudomonas
NC_022091.1	Pseudomonas phage MPK7	Caudoviricetes	Caudovirales	Podoviridae	42874	Pseudomonas
NC_013638.1	Pseudomonas phage phi-2	Caudoviricetes	Caudovirales	Podoviridae	43144	Pseudomonas
FN594518.1	Pseudomonas phage phi-2	Caudoviricetes	Caudovirales	Podoviridae	43144	Pseudomonas
FN263372.1	Pseudomonas phage phikF77	Caudoviricetes	Caudovirales	Podoviridae	43152	Pseudomonas
NC_012418.1	Pseudomonas phage phikF77	Caudoviricetes	Caudovirales	Podoviridae	43152	Pseudomonas
EU056923.1	Pseudomonas phage PT5	Caudoviricetes	Caudovirales	Podoviridae	42954	Pseudomonas
NC_017865.1	Pseudomonas phage vB_Pae-TbilisiM32	Caudoviricetes	Caudovirales	Podoviridae	42966	Pseudomonas
JQ307386.1	Pseudomonas phage vB_Pae-TbilisiM32	Caudoviricetes	Caudovirales	Podoviridae	42966	Pseudomonas
KX711710.1	Pseudomonas phage vB_Pae-TbilisiM32	Caudoviricetes	Caudovirales	Podoviridae	42965	Pseudomonas
LN610580.1	Pseudomonas phage vB_PaeP_PAO1_1-15pyo	Caudoviricetes	Caudovirales	Podoviridae	42750	Pseudomonas
KM067278.1	Pseudomonas phage vB_PaeP_PPA-ABTNL	Caudoviricetes	Caudovirales	Podoviridae	43227	Pseudomonas
NC_027375.1	Pseudomonas phage vB_PaeP_PPA-ABTNL	Caudoviricetes	Caudovirales	Podoviridae	43227	Pseudomonas
NC_011201.1	Ralstonia phage RSB1	Caudoviricetes	Caudovirales	Podoviridae	43079	Ralstonia
AB451219.1	Ralstonia phage RSB1	Caudoviricetes	Caudovirales	Podoviridae	43079	Ralstonia
NC_022917.1	Ralstonia phage RSB3	Caudoviricetes	Caudovirales	Podoviridae	44578	Ralstonia
AB854109.1	Ralstonia phage RSB3	Caudoviricetes	Caudovirales	Podoviridae	44578	Ralstonia
KY117485.1	Ralstonia virus phiAp1	Caudoviricetes	Caudovirales	Podoviridae	44793	Ralstonia
NC_012662.1	Vibrio phage VP93	Caudoviricetes	Caudovirales	Podoviridae	43931	Vibrio
FJ896200.1	Vibrio phage VP93	Caudoviricetes	Caudovirales	Podoviridae	43931	Vibrio
KF626666.1	Xylella phage Paz	Caudoviricetes	Caudovirales	Podoviridae	43869	Xylella
NC_022982.1	Xylella phage Paz	Caudoviricetes	Caudovirales	Podoviridae	43869	Xylella
NC_020414.1	Enterobacteria phage UAB_Phi78	Caudoviricetes	Caudovirales	Podoviridae	43931	Enterobacteria
GU595417.1	Enterobacteria phage UAB_Phi78	Caudoviricetes	Caudovirales	Podoviridae	43931	Enterobacteria
JN986844.1	Enterobacteria phage vB_EcoP_ACG-C91	Caudoviricetes	Caudovirales	Podoviridae	43731	Enterobacteria
NC_019403.1	Enterobacteria phage vB_EcoP_ACG-C91	Caudoviricetes	Caudovirales	Podoviridae	43731	Enterobacteria
MG736918.1	Erwinia phage vB_EamP-S2	Caudoviricetes	Caudovirales	Podoviridae	45495	Erwinia
KM370384.1	Lelliottia phage phD2B	Caudoviricetes	Caudovirales	Podoviridae	44366	Lelliottia
NC_025450.1	Lelliottia phage phD2B	Caudoviricetes	Caudovirales	Podoviridae	44366	Lelliottia
NC_019542.1	Pectobacterium phage PP1	Caudoviricetes	Caudovirales	Podoviridae	44400	Pectobacterium
JQ837901.1	Pectobacterium phage PP1	Caudoviricetes	Caudovirales	Podoviridae	44400	Pectobacterium
KP890822.1	Proteus phage vB_PmiP_Pm5460	Caudoviricetes	Caudovirales	Podoviridae	44573	Proteus
NC_028916.1	Proteus phage vB_PmiP_Pm5460	Caudoviricetes	Caudovirales	Podoviridae	44573	Proteus
NC_031271.1	Salmonella phage BP12B	Caudoviricetes	Caudovirales	Podoviridae	43602	Salmonella
KM366097.1	Salmonella phage BP12B	Caudoviricetes	Caudovirales	Podoviridae	43602	Salmonella
NC_021798.1	Cellulophaga phage phi17:2	Caudoviricetes	Caudovirales	Podoviridae	145343	Cellulophaga
KC821609.1	Cellulophaga phage phi17:2	Caudoviricetes	Caudovirales	Podoviridae	145343	Cellulophaga
KT962247.1	Cellulophaga phage phi17:2_18	Caudoviricetes	Caudovirales	Podoviridae	145343	Cellulophaga
KC821632.1	Cellulophaga phage phi4:1	Caudoviricetes	Caudovirales	Podoviridae	145865	Cellulophaga
NC_021788.1	Cellulophaga phage phi4:1	Caudoviricetes	Caudovirales	Podoviridae	145865	Cellulophaga
KT962245.1	Cellulophaga phage phi4:1_13	Caudoviricetes	Caudovirales	Podoviridae	145865	Cellulophaga
KT962246.1	Cellulophaga phage phi4:1_18	Caudoviricetes	Caudovirales	Podoviridae	145865	Cellulophaga
NC_019445.1	Escherichia phage TL-2011b	Caudoviricetes	Caudovirales	Podoviridae	44784	Escherichia
JQ011317.1	Escherichia phage TL-2011b	Caudoviricetes	Caudovirales	Podoviridae	44784	Escherichia
KJ135004.2	Escherichia phage Bp4	Caudoviricetes	Caudovirales	Podoviridae	72583	Escherichia
NC_024142.2	Escherichia phage Bp4	Caudoviricetes	Caudovirales	Podoviridae	72583	Escherichia
KC206276.2	Escherichia phage EC1-UPM	Caudoviricetes	Caudovirales	Podoviridae	70912	Escherichia
JX415535.1	Escherichia phage ECBP1	Caudoviricetes	Caudovirales	Podoviridae	69855	Escherichia
NC_018854.1	Escherichia phage ECBP1	Caudoviricetes	Caudovirales	Podoviridae	69855	Escherichia
JX880034.1	Escherichia phage IME11	Caudoviricetes	Caudovirales	Podoviridae	72570	Escherichia
NC_019423.1	Escherichia phage IME11	Caudoviricetes	Caudovirales	Podoviridae	72570	Escherichia
MG208881.1	Escherichia phage St11Ph5	Caudoviricetes	Caudovirales	Podoviridae	72444	Escherichia
HQ259105.1	Escherichia phage vB_EcoP_G7C	Caudoviricetes	Caudovirales	Podoviridae	72917	Escherichia
NC_015933.1	Escherichia phage vB_EcoP_G7C	Caudoviricetes	Caudovirales	Podoviridae	72917	Escherichia
NC_024786.1	Escherichia phage vB_EcoP_PhAPEC5	Caudoviricetes	Caudovirales	Podoviridae	71248	Escherichia
KF192075.1	Escherichia phage vB_EcoP_PhAPEC5	Caudoviricetes	Caudovirales	Podoviridae	71248	Escherichia
KF562340.1	Escherichia phage vB_EcoP_PhAPEC7	Caudoviricetes	Caudovirales	Podoviridae	71778	Escherichia
NC_024790.1	Escherichia phage vB_EcoP_PhAPEC7	Caudoviricetes	Caudovirales	Podoviridae	71778	Escherichia
NC_023589.1	Shigella phage pSb-1	Caudoviricetes	Caudovirales	Podoviridae	71629	Shigella
KF620435.1	Shigella phage pSb-1	Caudoviricetes	Caudovirales	Podoviridae	71629	Shigella
AB757801.1	Edwardsiella phage IW-1	Caudoviricetes	Caudovirales	Podoviridae	41684	Edwardsiella
AB757800.1	Edwardsiella phage KF-1	Caudoviricetes	Caudovirales	Podoviridae	41549	Edwardsiella
NC_019420.1	Edwardsiella phage KF-1	Caudoviricetes	Caudovirales	Podoviridae	41549	Edwardsiella
FN422399.1	Pseudomonas phage LIT1	Caudoviricetes	Caudovirales	Podoviridae	72544	Pseudomonas
NC_013692.1	Pseudomonas phage LIT1	Caudoviricetes	Caudovirales	Podoviridae	72544	Pseudomonas
JX194238.1	Pseudomonas phage PA26	Caudoviricetes	Caudovirales	Podoviridae	72321	Pseudomonas
KU948710.1	Pseudomonas phage PEV2	Caudoviricetes	Caudovirales	Podoviridae	72697	Pseudomonas
NC_031063.1	Pseudomonas phage PEV2	Caudoviricetes	Caudovirales	Podoviridae	72697	Pseudomonas
KM411960.1	Pseudomonas phage phi176	Caudoviricetes	Caudovirales	Podoviridae	73048	Pseudomonas
KM411958.1	Pseudomonas phage RWG	Caudoviricetes	Caudovirales	Podoviridae	72646	Pseudomonas
NC_024140.1	Pseudomonas phage vB_PaeP_C2-10_Ab09	Caudoviricetes	Caudovirales	Podoviridae	72028	Pseudomonas
HG962375.1	Pseudomonas phage vB_PaeP_C2-10_Ab09	Caudoviricetes	Caudovirales	Podoviridae	72028	Pseudomonas
MF490238.1	Pseudomonas phage vB_PaeP_DEV	Caudoviricetes	Caudovirales	Podoviridae	72697	Pseudomonas
MF490236.1	Pseudomonas phage vB_PaeP_PYO2	Caudoviricetes	Caudovirales	Podoviridae	72697	Pseudomonas
AM910650.1	Pseudomonas phage LUZ24	Caudoviricetes	Caudovirales	Podoviridae	45625	Pseudomonas
JN254801.1	Pseudomonas phage MR299-2	Caudoviricetes	Caudovirales	Podoviridae	44789	Pseudomonas
KF856712.1	Pseudomonas phage phiIBB-PAA2	Caudoviricetes	Caudovirales	Podoviridae	45344	Pseudomonas
MF768469.1	Pseudomonas phage SL4	Caudoviricetes	Caudovirales	Podoviridae	44194	Pseudomonas
HE983844.1	Pseudomonas phage vB_PaeP_C1-14_Or	Caudoviricetes	Caudovirales	Podoviridae	45469	Pseudomonas
NC_019813.1	Pseudomonas phage vB_PaeP_p2-10_Or1	Caudoviricetes	Caudovirales	Podoviridae	44030	Pseudomonas
HF543949.1	Pseudomonas phage vB_PaeP_p2-10_Or1	Caudoviricetes	Caudovirales	Podoviridae	44030	Pseudomonas
NC_023556.1	Achromobacter phage JWAlpha	Caudoviricetes	Caudovirales	Podoviridae	72329	Achromobacter
KF787095.1	Achromobacter phage JWAlpha	Caudoviricetes	Caudovirales	Podoviridae	72329	Achromobacter
KF787094.1	Achromobacter phage JWDelta	Caudoviricetes	Caudovirales	Podoviridae	73659	Achromobacter
KT321317.2	Achromobacter phage phiAxp-3	Caudoviricetes	Caudovirales	Podoviridae	72825	Achromobacter
NC_028908.2	Achromobacter phage phiAxp-3	Caudoviricetes	Caudovirales	Podoviridae	72825	Achromobacter
KF669658.1	Acinetobacter phage Presley	Caudoviricetes	Caudovirales	Podoviridae	77792	Acinetobacter
NC_023581.1	Acinetobacter phage Presley	Caudoviricetes	Caudovirales	Podoviridae	77792	Acinetobacter
NC_024367.1	Dinoroseobacter phage DFL12phi1	Caudoviricetes	Caudovirales	Podoviridae	75028	Dinoroseobacter
KJ621082.2	Dinoroseobacter phage DFL12phi1	Caudoviricetes	Caudovirales	Podoviridae	75028	Dinoroseobacter
KJ803031.1	Dinoroseobacter phage vBDshPR2C	Caudoviricetes	Caudovirales	Podoviridae	74806	Dinoroseobacter
NC_019485.1	Enterobacter phage EcP1	Caudoviricetes	Caudovirales	Podoviridae	59080	Enterobacter
HQ641380.1	Enterobacter phage EcP1	Caudoviricetes	Caudovirales	Podoviridae	59080	Enterobacter
HQ728266.1	Erwinia phage vB_EamP-S6	Caudoviricetes	Caudovirales	Podoviridae	74669	Erwinia
NC_019514.1	Erwinia phage vB_EamP-S6	Caudoviricetes	Caudovirales	Podoviridae	74669	Erwinia
MG770228.1	Escherichia phage PMBT57	Caudoviricetes	Caudovirales	Podoviridae	70857	Escherichia
NC_008720.1	Escherichia virus N4	Caudoviricetes	Caudovirales	Podoviridae	70153	Escherichia
EF056009.1	Escherichia virus N4	Caudoviricetes	Caudovirales	Podoviridae	70153	Escherichia
NC_020849.1	Pseudoalteromonas phage pYD6-A	Caudoviricetes	Caudovirales	Podoviridae	76802	Pseudoalteromonas
JF974296.1	Pseudoalteromonas phage pYD6-A	Caudoviricetes	Caudovirales	Podoviridae	76802	Pseudoalteromonas
NC_027345.1	Pseudomonas phage Pa2	Caudoviricetes	Caudovirales	Podoviridae	73008	Pseudomonas
KM411959.1	Pseudomonas phage Pa2	Caudoviricetes	Caudovirales	Podoviridae	73008	Pseudomonas
KP994390.1	Pseudomonas phage YH30	Caudoviricetes	Caudovirales	Podoviridae	72192	Pseudomonas
NC_029101.1	Pseudomonas phage YH30	Caudoviricetes	Caudovirales	Podoviridae	72192	Pseudomonas
NC_027388.1	Pseudomonas phage YH6	Caudoviricetes	Caudovirales	Podoviridae	73050	Pseudomonas
KM974184.1	Pseudomonas phage YH6	Caudoviricetes	Caudovirales	Podoviridae	73050	Pseudomonas
FR682616.1	Roseovarius sp. 217 phage 1	Caudoviricetes	Caudovirales	Podoviridae	74583	Roseovarius
KC139517.1	Salmonella phage FSL SP-058	Caudoviricetes	Caudovirales	Podoviridae	72394	Salmonella
NC_021772.1	Salmonella phage FSL SP-058	Caudoviricetes	Caudovirales	Podoviridae	72394	Salmonella
NC_021782.1	Salmonella phage FSL SP-076	Caudoviricetes	Caudovirales	Podoviridae	72098	Salmonella
KC139520.1	Salmonella phage FSL SP-076	Caudoviricetes	Caudovirales	Podoviridae	72098	Salmonella
FJ591093.1	Silicibacter phage DSS3phi2	Caudoviricetes	Caudovirales	Podoviridae	74611	Silicibacter
NC_012697.1	Silicibacter phage DSS3phi2	Caudoviricetes	Caudovirales	Podoviridae	74611	Silicibacter
NC_012696.1	Sulfitobacter phage EE36phi1	Caudoviricetes	Caudovirales	Podoviridae	73325	Sulfitobacter
FJ591094.1	Sulfitobacter phage EE36phi1	Caudoviricetes	Caudovirales	Podoviridae	73325	Sulfitobacter
NC_020862.2	Sulfitobacter phage phiCB2047-B	Caudoviricetes	Caudovirales	Podoviridae	74485	Sulfitobacter
HQ317387.2	Sulfitobacter phage phiCB2047-B	Caudoviricetes	Caudovirales	Podoviridae	74485	Sulfitobacter
NC_021540.1	Vibrio phage JA-1	Caudoviricetes	Caudovirales	Podoviridae	69278	Vibrio
KC438282.1	Vibrio phage JA-1	Caudoviricetes	Caudovirales	Podoviridae	69278	Vibrio
NC_020868.1	Vibrio phage VBP32	Caudoviricetes	Caudovirales	Podoviridae	76718	Vibrio
HQ634196.1	Vibrio phage VBP32	Caudoviricetes	Caudovirales	Podoviridae	76718	Vibrio
NC_020848.1	Vibrio phage VBP47	Caudoviricetes	Caudovirales	Podoviridae	76705	Vibrio
HQ634194.1	Vibrio phage VBP47	Caudoviricetes	Caudovirales	Podoviridae	76705	Vibrio
KC438283.1	Vibrio phage VCO139	Caudoviricetes	Caudovirales	Podoviridae	68964	Vibrio
CP000711.1	Enterobacteria phage CUS-3	Caudoviricetes	Caudovirales	Podoviridae	40207	Enterobacteria
GQ422451.1	Enterobacteria phage Phi75	Caudoviricetes	Caudovirales	Podoviridae	41136	Enterobacteria
NC_005841.1	Enterobacteria phage ST104	Caudoviricetes	Caudovirales	Podoviridae	41391	Enterobacteria
AB102868.1	Enterobacteria phage ST104	Caudoviricetes	Caudovirales	Podoviridae	41391	Enterobacteria
GQ422450.1	Enterobacteria phage UAB_Phi20	Caudoviricetes	Caudovirales	Podoviridae	41809	Enterobacteria
NC_031019.1	Enterobacteria phage UAB_Phi20	Caudoviricetes	Caudovirales	Podoviridae	41809	Enterobacteria
KR296686.1	Salmonella phage 22	Caudoviricetes	Caudovirales	Podoviridae	41733	Salmonella
KR296687.1	Salmonella phage 25	Caudoviricetes	Caudovirales	Podoviridae	41803	Salmonella
KR296688.1	Salmonella phage 34	Caudoviricetes	Caudovirales	Podoviridae	41783	Salmonella
KR296689.1	Salmonella phage 35	Caudoviricetes	Caudovirales	Podoviridae	55391	Salmonella
NC_011976.1	Salmonella phage epsilon34	Caudoviricetes	Caudovirales	Podoviridae	43016	Salmonella
EU570103.1	Salmonella phage epsilon34	Caudoviricetes	Caudovirales	Podoviridae	43016	Salmonella
NC_013059.1	Salmonella phage g341c	Caudoviricetes	Caudovirales	Podoviridae	40975	Salmonella
FJ000341.1	Salmonella phage g341c	Caudoviricetes	Caudovirales	Podoviridae	40975	Salmonella
AF527608.1	Salmonella phage P22-pbi	Caudoviricetes	Caudovirales	Podoviridae	41724	Salmonella
NC_011802.1	Salmonella phage SE1	Caudoviricetes	Caudovirales	Podoviridae	41941	Salmonella
KY926791.1	Salmonella phage SE1	Caudoviricetes	Caudovirales	Podoviridae	60030	Salmonella
DQ003260.1	Salmonella phage SE1	Caudoviricetes	Caudovirales	Podoviridae	41941	Salmonella
NC_014900.1	Salmonella phage ST160	Caudoviricetes	Caudovirales	Podoviridae	40986	Salmonella
GU573886.1	Salmonella phage ST160	Caudoviricetes	Caudovirales	Podoviridae	40986	Salmonella
NC_018275.1	Salmonella phage vB_SemP_Emek	Caudoviricetes	Caudovirales	Podoviridae	39783	Salmonella
JQ806763.1	Salmonella phage vB_SemP_Emek	Caudoviricetes	Caudovirales	Podoviridae	39783	Salmonella
LT714109.2	Salmonella virus BTP1	Caudoviricetes	Caudovirales	Podoviridae	40525	Salmonella
NC_002730.1	Salmonella virus HK620	Caudoviricetes	Caudovirales	Podoviridae	38297	Salmonella
AF335538.1	Salmonella virus HK620	Caudoviricetes	Caudovirales	Podoviridae	38297	Salmonella
AB426868.1	Salmonella virus P22	Caudoviricetes	Caudovirales	Podoviridae	41660	Salmonella
AF217253.1	Salmonella virus P22	Caudoviricetes	Caudovirales	Podoviridae	41724	Salmonella
NC_002371.2	Salmonella virus P22	Caudoviricetes	Caudovirales	Podoviridae	41724	Salmonella
AB362338.2	Salmonella virus P22	Caudoviricetes	Caudovirales	Podoviridae	41660	Salmonella
AY052766.1	Salmonella virus ST64T	Caudoviricetes	Caudovirales	Podoviridae	40679	Salmonella
NC_004348.1	Salmonella virus ST64T	Caudoviricetes	Caudovirales	Podoviridae	40679	Salmonella
NC_005344.1	Shigella virus Sf6	Caudoviricetes	Caudovirales	Podoviridae	39043	Shigella
AF547987.1	Shigella virus Sf6	Caudoviricetes	Caudovirales	Podoviridae	39043	Shigella
JN882286.1	Cronobacter phage vB_CsaP_GAP52	Caudoviricetes	Caudovirales	Podoviridae	76631	Cronobacter
NC_019402.1	Cronobacter phage vB_CsaP_GAP52	Caudoviricetes	Caudovirales	Podoviridae	76631	Cronobacter
NC_028903.1	Escherichia phage 172-1	Caudoviricetes	Caudovirales	Podoviridae	77266	Escherichia
KP308307.1	Escherichia phage 172-1	Caudoviricetes	Caudovirales	Podoviridae	77266	Escherichia
NC_018859.1	Escherichia phage ECBP2	Caudoviricetes	Caudovirales	Podoviridae	77315	Escherichia
JX415536.1	Escherichia phage ECBP2	Caudoviricetes	Caudovirales	Podoviridae	77315	Escherichia
NC_023593.1	Escherichia phage KBNP1711	Caudoviricetes	Caudovirales	Podoviridae	76184	Escherichia
KF981730.1	Escherichia phage KBNP1711	Caudoviricetes	Caudovirales	Podoviridae	76184	Escherichia
NC_018835.1	Escherichia phage NJ01	Caudoviricetes	Caudovirales	Podoviridae	77448	Escherichia
JX867715.1	Escherichia phage NJ01	Caudoviricetes	Caudovirales	Podoviridae	77448	Escherichia
KM044272.1	Escherichia phage vB_EcoP_SU10	Caudoviricetes	Caudovirales	Podoviridae	77327	Escherichia
NC_027395.1	Escherichia phage vB_EcoP_SU10	Caudoviricetes	Caudovirales	Podoviridae	77327	Escherichia
EU330206.1	Escherichia virus phiEco32	Caudoviricetes	Caudovirales	Podoviridae	77554	Escherichia
NC_010324.1	Escherichia virus phiEco32	Caudoviricetes	Caudovirales	Podoviridae	77554	Escherichia
DQ123818.2	Actinomyces virus Av1	Caudoviricetes	Caudovirales	Podoviridae	17171	Actinomyces
NC_009643.1	Actinomyces virus Av1	Caudoviricetes	Caudovirales	Podoviridae	17171	Actinomyces
LT600745.1	Clostridium phage HM2	Caudoviricetes	Caudovirales	Podoviridae	17470	Clostridium
JN800508.1	Clostridium phage phi24R	Caudoviricetes	Caudovirales	Podoviridae	18919	Clostridium
NC_019523.1	Clostridium phage phi24R	Caudoviricetes	Caudovirales	Podoviridae	18919	Clostridium
JQ729990.1	Clostridium phage phiCP7R	Caudoviricetes	Caudovirales	Podoviridae	18397	Clostridium
NC_017980.1	Clostridium phage phiCP7R	Caudoviricetes	Caudovirales	Podoviridae	18397	Clostridium
NC_018083.1	Clostridium phage phiCPV4	Caudoviricetes	Caudovirales	Podoviridae	17972	Clostridium
JQ729991.1	Clostridium phage phiCPV4	Caudoviricetes	Caudovirales	Podoviridae	17972	Clostridium
JQ729992.1	Clostridium phage phiZP2	Caudoviricetes	Caudovirales	Podoviridae	18078	Clostridium
NC_018084.1	Clostridium phage phiZP2	Caudoviricetes	Caudovirales	Podoviridae	18078	Clostridium
AF246223.1	Mycoplasma virus P1	Caudoviricetes	Caudovirales	Podoviridae	11660	Mycoplasma
NC_002515.1	Mycoplasma virus P1	Caudoviricetes	Caudovirales	Podoviridae	11660	Mycoplasma
KY442063.1	Staphylococcus phage Andhra	Caudoviricetes	Caudovirales	Podoviridae	18546	Staphylococcus
AB626963.1	Staphylococcus phage S13'	Caudoviricetes	Caudovirales	Podoviridae	18186	Staphylococcus
NC_016565.1	Staphylococcus phage S24-1	Caudoviricetes	Caudovirales	Podoviridae	18168	Staphylococcus
AB626962.1	Staphylococcus phage S24-1	Caudoviricetes	Caudovirales	Podoviridae	18168	Staphylococcus
NC_001825.1	Streptococcus phage Cp-1	Caudoviricetes	Caudovirales	Podoviridae	19343	Streptococcus
Z47794.1	Streptococcus phage Cp-1	Caudoviricetes	Caudovirales	Podoviridae	19343	Streptococcus
LK392619.1	Streptococcus phage CP-7	Caudoviricetes	Caudovirales	Podoviridae	19741	Streptococcus
KJ617393.1	Streptococcus phage SOCP	Caudoviricetes	Caudovirales	Podoviridae	19347	Streptococcus
AY954949.1	Staphylococcus phage 66	Caudoviricetes	Caudovirales	Podoviridae	18199	Staphylococcus
NC_007046.1	Staphylococcus phage 66	Caudoviricetes	Caudovirales	Podoviridae	18199	Staphylococcus
KM366100.1	Staphylococcus phage BP39	Caudoviricetes	Caudovirales	Podoviridae	17641	Staphylococcus
NC_031046.1	Staphylococcus phage BP39	Caudoviricetes	Caudovirales	Podoviridae	17641	Staphylococcus
NC_023550.1	Staphylococcus phage GRCS	Caudoviricetes	Caudovirales	Podoviridae	17869	Staphylococcus
KJ210330.1	Staphylococcus phage GRCS	Caudoviricetes	Caudovirales	Podoviridae	17869	Staphylococcus
AF513033.1	Staphylococcus phage P68	Caudoviricetes	Caudovirales	Podoviridae	18227	Staphylococcus
NC_004679.1	Staphylococcus phage P68	Caudoviricetes	Caudovirales	Podoviridae	18227	Staphylococcus
HF937074.1	Staphylococcus phage PSa3	Caudoviricetes	Caudovirales	Podoviridae	17602	Staphylococcus
NC_009875.1	Staphylococcus phage SAP-2	Caudoviricetes	Caudovirales	Podoviridae	17938	Staphylococcus
EU136189.1	Staphylococcus phage SAP-2	Caudoviricetes	Caudovirales	Podoviridae	17938	Staphylococcus
KY000084.1	Staphylococcus phage SCH1	Caudoviricetes	Caudovirales	Podoviridae	18023	Staphylococcus
KY000085.1	Staphylococcus phage SCH111	Caudoviricetes	Caudovirales	Podoviridae	18018	Staphylococcus
KY471386.1	Staphylococcus phage St 134	Caudoviricetes	Caudovirales	Podoviridae	18275	Staphylococcus
MG766218.1	Staphylococcus phage vB_SauP_phiAGO1.3	Caudoviricetes	Caudovirales	Podoviridae	17603	Staphylococcus
MG766219.2	Staphylococcus phage vB_SauP_phiAGO1.9	Caudoviricetes	Caudovirales	Podoviridae	17637	Staphylococcus
AF513032.1	Staphylococcus virus 44AHJD	Caudoviricetes	Caudovirales	Podoviridae	16784	Staphylococcus
NC_004678.1	Staphylococcus virus 44AHJD	Caudoviricetes	Caudovirales	Podoviridae	16784	Staphylococcus
NC_004814.1	Streptococcus virus C1	Caudoviricetes	Caudovirales	Podoviridae	16687	Streptococcus
AY212251.1	Streptococcus virus C1	Caudoviricetes	Caudovirales	Podoviridae	16687	Streptococcus
EU622808.1	Bacillus phage Nf	Caudoviricetes	Caudovirales	Podoviridae	18753	Bacillus
KU831549.1	Bacillus phage vB_BsuP-Goe1	Caudoviricetes	Caudovirales	Podoviridae	18379	Bacillus
MF407276.1	Bacillus phage vB_BveP-Goe6	Caudoviricetes	Caudovirales	Podoviridae	19105	Bacillus
NC_004165.1	Bacillus virus B103	Caudoviricetes	Caudovirales	Podoviridae	18630	Bacillus
X99260.1	Bacillus virus B103	Caudoviricetes	Caudovirales	Podoviridae	18630	Bacillus
NC_002649.1	Bacillus virus GA1	Caudoviricetes	Caudovirales	Podoviridae	21129	Bacillus
X96987.2	Bacillus virus GA1	Caudoviricetes	Caudovirales	Podoviridae	21129	Bacillus
NC_011048.1	Bacillus virus phi29	Caudoviricetes	Caudovirales	Podoviridae	19282	Bacillus
KJ133689.1	Brucella phage 02_141	Caudoviricetes	Caudovirales	Podoviridae	41143	Brucella
KJ133688.1	Brucella phage 02_19	Caudoviricetes	Caudovirales	Podoviridae	41143	Brucella
KJ133703.1	Brucella phage 1066_141	Caudoviricetes	Caudovirales	Podoviridae	41143	Brucella
KJ133702.1	Brucella phage 1066_19	Caudoviricetes	Caudovirales	Podoviridae	41143	Brucella
KJ133693.1	Brucella phage 110_141	Caudoviricetes	Caudovirales	Podoviridae	41143	Brucella
KJ133692.1	Brucella phage 110_19	Caudoviricetes	Caudovirales	Podoviridae	41142	Brucella
KJ133691.1	Brucella phage 11sa_141	Caudoviricetes	Caudovirales	Podoviridae	41142	Brucella
KJ133690.1	Brucella phage 11sa_19	Caudoviricetes	Caudovirales	Podoviridae	41143	Brucella
KJ133695.1	Brucella phage 141_141	Caudoviricetes	Caudovirales	Podoviridae	41143	Brucella
KJ133694.1	Brucella phage 141_19	Caudoviricetes	Caudovirales	Podoviridae	41143	Brucella
KJ133697.1	Brucella phage 177_141	Caudoviricetes	Caudovirales	Podoviridae	41142	Brucella
KJ133696.1	Brucella phage 177_19	Caudoviricetes	Caudovirales	Podoviridae	41142	Brucella
KJ133699.1	Brucella phage 281_141	Caudoviricetes	Caudovirales	Podoviridae	41143	Brucella
KJ133698.1	Brucella phage 281_19	Caudoviricetes	Caudovirales	Podoviridae	41143	Brucella
KJ133701.1	Brucella phage 544_141	Caudoviricetes	Caudovirales	Podoviridae	41142	Brucella
KJ133700.1	Brucella phage 544_19	Caudoviricetes	Caudovirales	Podoviridae	41142	Brucella
KC556893.1	Brucella phage Bk	Caudoviricetes	Caudovirales	Podoviridae	38253	Brucella
HG428758.1	Brucella phage F1	Caudoviricetes	Caudovirales	Podoviridae	41143	Brucella
KC556894.1	Brucella phage Fz	Caudoviricetes	Caudovirales	Podoviridae	41142	Brucella
NC_019447.1	Brucella phage Pr	Caudoviricetes	Caudovirales	Podoviridae	38253	Brucella
JN939332.1	Brucella phage Pr	Caudoviricetes	Caudovirales	Podoviridae	38253	Brucella
KC556895.1	Brucella phage R/C	Caudoviricetes	Caudovirales	Podoviridae	38253	Brucella
HF569090.1	Brucella phage R/C	Caudoviricetes	Caudovirales	Podoviridae	38208	Brucella
KC556896.1	Brucella phage S708	Caudoviricetes	Caudovirales	Podoviridae	38253	Brucella
NC_019446.1	Brucella phage Tb	Caudoviricetes	Caudovirales	Podoviridae	41148	Brucella
KC556897.1	Brucella phage Tb	Caudoviricetes	Caudovirales	Podoviridae	41142	Brucella
HF569091.1	Brucella phage Tb	Caudoviricetes	Caudovirales	Podoviridae	41143	Brucella
JN939331.1	Brucella phage Tb	Caudoviricetes	Caudovirales	Podoviridae	41148	Brucella
KJ133705.1	Brucella phage Tb_141	Caudoviricetes	Caudovirales	Podoviridae	41142	Brucella
KJ133704.1	Brucella phage Tbilisi	Caudoviricetes	Caudovirales	Podoviridae	41142	Brucella
KJ133707.1	Brucella phage V_141	Caudoviricetes	Caudovirales	Podoviridae	41142	Brucella
KJ133706.1	Brucella phage V_19	Caudoviricetes	Caudovirales	Podoviridae	41143	Brucella
HF569092.1	Brucella phage Wb	Caudoviricetes	Caudovirales	Podoviridae	38253	Brucella
KC556898.1	Brucella phage Wb	Caudoviricetes	Caudovirales	Podoviridae	38253	Brucella
AF125520.1	Enterobacteria phage 933W	Caudoviricetes	Caudovirales	Podoviridae	61670	Enterobacteria
Y10775.2	Enterobacteria phage 933W	Caudoviricetes	Caudovirales	Podoviridae	12168	Enterobacteria
NC_000924.1	Enterobacteria phage 933W	Caudoviricetes	Caudovirales	Podoviridae	61670	Enterobacteria
NC_010237.1	Escherichia phage Min27	Caudoviricetes	Caudovirales	Podoviridae	63395	Escherichia
EU311208.1	Escherichia phage Min27	Caudoviricetes	Caudovirales	Podoviridae	63395	Escherichia
KP682381.1	Escherichia phage PA28	Caudoviricetes	Caudovirales	Podoviridae	61292	Escherichia
NC_004914.3	Escherichia phage Stx2 II	Caudoviricetes	Caudovirales	Podoviridae	62706	Escherichia
AP005154.1	Escherichia phage Stx2 II	Caudoviricetes	Caudovirales	Podoviridae	62706	Escherichia
AP004402.1	Stx2 converting phage I	Caudoviricetes	Caudovirales	Podoviridae	61765	Stx2
NC_029120.1	Shigella phage 75/02 Stx	Caudoviricetes	Caudovirales	Podoviridae	60875	Shigella
KF766125.2	Shigella phage 75/02 Stx	Caudoviricetes	Caudovirales	Podoviridae	60875	Shigella
NC_025434.1	Shigella phage POCJ13	Caudoviricetes	Caudovirales	Podoviridae	62699	Shigella
KJ603229.1	Shigella phage POCJ13	Caudoviricetes	Caudovirales	Podoviridae	62699	Shigella
HG792104.1	Escherichia phage P13771	Caudoviricetes	Caudovirales	Podoviridae	61566	Escherichia
HG792102.1	Escherichia phage P13803	Caudoviricetes	Caudovirales	Podoviridae	60941	Escherichia
HG792105.1	Escherichia phage P14437	Caudoviricetes	Caudovirales	Podoviridae	61465	Escherichia
HG792103.1	Escherichia phage P8983	Caudoviricetes	Caudovirales	Podoviridae	61343	Escherichia
NC_028449.1	Escherichia phage PA2	Caudoviricetes	Caudovirales	Podoviridae	63569	Escherichia
KP682371.1	Escherichia phage PA2	Caudoviricetes	Caudovirales	Podoviridae	63569	Escherichia
KP682374.1	Escherichia phage PA8	Caudoviricetes	Caudovirales	Podoviridae	63584	Escherichia
KF971864.1	Escherichia phage phi191	Caudoviricetes	Caudovirales	Podoviridae	61035	Escherichia
NC_028660.1	Escherichia phage phi191	Caudoviricetes	Caudovirales	Podoviridae	61035	Escherichia
NC_019442.1	Escherichia phage TL-2011c	Caudoviricetes	Caudovirales	Podoviridae	60523	Escherichia
JQ011318.1	Escherichia phage TL-2011c	Caudoviricetes	Caudovirales	Podoviridae	60523	Escherichia
KR781488.1	Shigella phage Ss-VASD	Caudoviricetes	Caudovirales	Podoviridae	62851	Shigella
NC_028685.1	Shigella phage Ss-VASD	Caudoviricetes	Caudovirales	Podoviridae	62851	Shigella
NC_019512.1	Helicobacter phage 1961P	Caudoviricetes	Caudovirales	Podoviridae	26836	Helicobacter
JQ617284.1	Helicobacter phage 1961P	Caudoviricetes	Caudovirales	Podoviridae	26836	Helicobacter
NC_019928.1	Helicobacter phage KHP30	Caudoviricetes	Caudovirales	Podoviridae	26215	Helicobacter
AB647160.1	Helicobacter phage KHP30	Caudoviricetes	Caudovirales	Podoviridae	26215	Helicobacter
AB731695.1	Helicobacter phage KHP40	Caudoviricetes	Caudovirales	Podoviridae	26449	Helicobacter
NC_019931.1	Helicobacter phage KHP40	Caudoviricetes	Caudovirales	Podoviridae	26449	Helicobacter
NC_019541.1	Acinetobacter phage Bphi-B1251	Caudoviricetes	Caudovirales	Podoviridae	45364	Acinetobacter
JX403940.1	Acinetobacter phage Bphi-B1251	Caudoviricetes	Caudovirales	Podoviridae	45364	Acinetobacter
KT339321.1	Acinetobacter phage phiAB6	Caudoviricetes	Caudovirales	Podoviridae	40570	Acinetobacter
NC_031086.1	Acinetobacter phage phiAB6	Caudoviricetes	Caudovirales	Podoviridae	40570	Acinetobacter
KY082667.1	Acinetobacter phage SH-Ab 15519	Caudoviricetes	Caudovirales	Podoviridae	40493	Acinetobacter
KJ473423.1	Acinetobacter phage vB_AbaP_Acibel007	Caudoviricetes	Caudovirales	Podoviridae	42654	Acinetobacter
NC_025457.1	Acinetobacter phage vB_AbaP_Acibel007	Caudoviricetes	Caudovirales	Podoviridae	42654	Acinetobacter
KY888680.2	Acinetobacter phage WCHABP5	Caudoviricetes	Caudovirales	Podoviridae	40409	Acinetobacter
KP861230.1	Acinetobacter phage YMC11/11/R3177	Caudoviricetes	Caudovirales	Podoviridae	47575	Acinetobacter
MF683623.1	Aeromonas phage Ahp1	Caudoviricetes	Caudovirales	Podoviridae	42439	Aeromonas
KT949345.1	Aeromonas phage Ahp1	Caudoviricetes	Caudovirales	Podoviridae	42167	Aeromonas
NC_021532.1	Alteromonas phage vB_AmaP_AD45-P1	Caudoviricetes	Caudovirales	Podoviridae	103910	Alteromonas
KF005317.1	Alteromonas phage vB_AmaP_AD45-P1	Caudoviricetes	Caudovirales	Podoviridae	103910	Alteromonas
KF005320.1	Alteromonas phage vB_AmaP_AD45-P2	Caudoviricetes	Caudovirales	Podoviridae	104036	Alteromonas
KF005318.1	Alteromonas phage vB_AmaP_AD45-P3	Caudoviricetes	Caudovirales	Podoviridae	101724	Alteromonas
KF005319.1	Alteromonas phage vB_AmaP_AD45-P4	Caudoviricetes	Caudovirales	Podoviridae	100619	Alteromonas
MF278336.1	Alteromonas virus vB_AspP-H4/4	Caudoviricetes	Caudovirales	Podoviridae	47631	Alteromonas
NC_024358.1	Anabaena phage A-4L	Caudoviricetes	Caudovirales	Podoviridae	41750	Anabaena
KF356198.1	Anabaena phage A-4L	Caudoviricetes	Caudovirales	Podoviridae	41750	Anabaena
KX660669.1	Aquamicrobium phage P14	Caudoviricetes	Caudovirales	Podoviridae	40551	Aquamicrobium
MF668266.1	Arthrobacter phage Adat	Caudoviricetes	Caudovirales	Podoviridae	45428	Arthrobacter
MF668273.1	Arthrobacter phage GurgleFerb	Caudoviricetes	Caudovirales	Podoviridae	45426	Arthrobacter
KU160650.1	Arthrobacter phage Jasmine	Caudoviricetes	Caudovirales	Podoviridae	46723	Arthrobacter
MF668279.1	Arthrobacter phage Nellie	Caudoviricetes	Caudovirales	Podoviridae	45428	Arthrobacter
NC_031121.1	Bacillus phage Aurora	Caudoviricetes	Caudovirales	Podoviridae	25908	Bacillus
KX349899.1	Bacillus phage Aurora	Caudoviricetes	Caudovirales	Podoviridae	25908	Bacillus
KY921761.1	Bacillus phage BeachBum	Caudoviricetes	Caudovirales	Podoviridae	21054	Bacillus
NC_031015.1	Bacillus phage Claudi	Caudoviricetes	Caudovirales	Podoviridae	26504	Bacillus
KX349900.1	Bacillus phage Claudi	Caudoviricetes	Caudovirales	Podoviridae	26504	Bacillus
KY821088.1	Bacillus phage Harambe	Caudoviricetes	Caudovirales	Podoviridae	21684	Bacillus
MF156577.1	Bacillus phage Juan	Caudoviricetes	Caudovirales	Podoviridae	25032	Bacillus
MF156578.1	Bacillus phage KonjoTrouble	Caudoviricetes	Caudovirales	Podoviridae	26061	Bacillus
KC685370.1	Bacillus phage MG-B1	Caudoviricetes	Caudovirales	Podoviridae	27190	Bacillus
NC_021336.1	Bacillus phage MG-B1	Caudoviricetes	Caudovirales	Podoviridae	27190	Bacillus
KF669655.1	Bacillus phage Page	Caudoviricetes	Caudovirales	Podoviridae	39874	Bacillus
NC_022764.1	Bacillus phage Page	Caudoviricetes	Caudovirales	Podoviridae	39874	Bacillus
NC_028926.1	Bacillus phage Palmer	Caudoviricetes	Caudovirales	Podoviridae	40000	Bacillus
KP411017.1	Bacillus phage Palmer	Caudoviricetes	Caudovirales	Podoviridae	40000	Bacillus
NC_027372.1	Bacillus phage Pascal	Caudoviricetes	Caudovirales	Podoviridae	39639	Bacillus
KM236247.1	Bacillus phage Pascal	Caudoviricetes	Caudovirales	Podoviridae	39639	Bacillus
NC_028782.1	Bacillus phage Pavlov	Caudoviricetes	Caudovirales	Podoviridae	40024	Bacillus
KT001911.1	Bacillus phage Pavlov	Caudoviricetes	Caudovirales	Podoviridae	40024	Bacillus
NC_004820.1	Bacillus phage phBC6A51	Caudoviricetes	Caudovirales	Podoviridae	61395	Bacillus
NC_004821.1	Bacillus phage phBC6A52	Caudoviricetes	Caudovirales	Podoviridae	38472	Bacillus
NC_022770.1	Bacillus phage Pony	Caudoviricetes	Caudovirales	Podoviridae	39844	Bacillus
KF669660.1	Bacillus phage Pony	Caudoviricetes	Caudovirales	Podoviridae	39844	Bacillus
KM236248.1	Bacillus phage Pookie	Caudoviricetes	Caudovirales	Podoviridae	40214	Bacillus
NC_027394.1	Bacillus phage Pookie	Caudoviricetes	Caudovirales	Podoviridae	40214	Bacillus
KF669657.1	Bacillus phage poppyseed	Caudoviricetes	Caudovirales	Podoviridae	39874	Bacillus
KX961631.1	Bacillus phage QCM11	Caudoviricetes	Caudovirales	Podoviridae	26054	Bacillus
MF156580.1	Bacillus phage RadRaab	Caudoviricetes	Caudovirales	Podoviridae	23946	Bacillus
KY947509.1	Bacillus phage SerPounce	Caudoviricetes	Caudovirales	Podoviridae	27206	Bacillus
NC_031032.1	Bacillus phage Stitch	Caudoviricetes	Caudovirales	Podoviridae	24320	Bacillus
KX349901.1	Bacillus phage Stitch	Caudoviricetes	Caudovirales	Podoviridae	24320	Bacillus
NC_028789.1	Bacillus phage VMY22	Caudoviricetes	Caudovirales	Podoviridae	18609	Bacillus
KT780304.1	Bacillus phage VMY22	Caudoviricetes	Caudovirales	Podoviridae	18609	Bacillus
NC_011551.1	Bacteriophage APSE-2	Caudoviricetes	Caudovirales	Podoviridae	39867	Bacteriophage
EU794049.1	Bacteriophage APSE-2	Caudoviricetes	Caudovirales	Podoviridae	39867	Bacteriophage
AY526909.1	Bordetella phage BIP-1	Caudoviricetes	Caudovirales	Podoviridae	42638	Bordetella
AY526908.1	Bordetella phage BMP-1	Caudoviricetes	Caudovirales	Podoviridae	42663	Bordetella
NC_005357.1	Bordetella virus BPP1	Caudoviricetes	Caudovirales	Podoviridae	42493	Bordetella
AY029185.2	Bordetella virus BPP1	Caudoviricetes	Caudovirales	Podoviridae	42493	Bordetella
KY056619.1	Brucella phage Iz	Caudoviricetes	Caudovirales	Podoviridae	41446	Brucella
AY349011.3	Burkholderia virus Bcep22	Caudoviricetes	Caudovirales	Podoviridae	63882	Burkholderia
NC_005262.3	Burkholderia virus Bcep22	Caudoviricetes	Caudovirales	Podoviridae	63882	Burkholderia
NC_005887.1	Burkholderia virus BcepC6B	Caudoviricetes	Caudovirales	Podoviridae	42415	Burkholderia
AY605181.1	Burkholderia virus BcepC6B	Caudoviricetes	Caudovirales	Podoviridae	42415	Burkholderia
NC_012743.2	Burkholderia virus Bcepil02	Caudoviricetes	Caudovirales	Podoviridae	62715	Burkholderia
FJ937737.2	Burkholderia virus Bcepil02	Caudoviricetes	Caudovirales	Podoviridae	62715	Burkholderia
NC_019917.1	Burkholderia virus Bcepmigl	Caudoviricetes	Caudovirales	Podoviridae	62952	Burkholderia
JX104231.1	Burkholderia virus Bcepmigl	Caudoviricetes	Caudovirales	Podoviridae	62952	Burkholderia
NC_018452.1	Burkholderia virus DC1	Caudoviricetes	Caudovirales	Podoviridae	61847	Burkholderia
JN662425.1	Burkholderia virus DC1	Caudoviricetes	Caudovirales	Podoviridae	61847	Burkholderia
MF621978.1	Caulobacter phage Lullwater	Caudoviricetes	Caudovirales	Podoviridae	44638	Caulobacter
NC_029092.1	Caulobacter phage Percy	Caudoviricetes	Caudovirales	Podoviridae	44974	Caulobacter
KT381879.1	Caulobacter phage Percy	Caudoviricetes	Caudovirales	Podoviridae	44974	Caulobacter
NC_021803.1	Cellulophaga phage phi13:2	Caudoviricetes	Caudovirales	Podoviridae	72369	Cellulophaga
KC821633.1	Cellulophaga phage phi13:2	Caudoviricetes	Caudovirales	Podoviridae	72369	Cellulophaga
KC821624.1	Cellulophaga phage phi14:2	Caudoviricetes	Caudovirales	Podoviridae	100418	Cellulophaga
NC_021806.1	Cellulophaga phage phi14:2	Caudoviricetes	Caudovirales	Podoviridae	100418	Cellulophaga
KC821620.1	Cellulophaga phage phi18:3	Caudoviricetes	Caudovirales	Podoviridae	71443	Cellulophaga
NC_021794.1	Cellulophaga phage phi18:3	Caudoviricetes	Caudovirales	Podoviridae	71443	Cellulophaga
NC_021789.1	Cellulophaga phage phi19:3	Caudoviricetes	Caudovirales	Podoviridae	75994	Cellulophaga
KC821608.1	Cellulophaga phage phi19:3	Caudoviricetes	Caudovirales	Podoviridae	75994	Cellulophaga
KC821614.1	Cellulophaga phage phi38:1	Caudoviricetes	Caudovirales	Podoviridae	72534	Cellulophaga
NC_021796.1	Cellulophaga phage phi38:1	Caudoviricetes	Caudovirales	Podoviridae	72534	Cellulophaga
KC821612.1	Cellulophaga phage phi40:1	Caudoviricetes	Caudovirales	Podoviridae	72529	Cellulophaga
KC821622.1	Cellulophaga phage phi46:3	Caudoviricetes	Caudovirales	Podoviridae	72961	Cellulophaga
NC_021792.1	Cellulophaga phage phi46:3	Caudoviricetes	Caudovirales	Podoviridae	72961	Cellulophaga
NC_027988.2	Citrobacter phage CVT22	Caudoviricetes	Caudovirales	Podoviridae	47636	Citrobacter
KP774835.2	Citrobacter phage CVT22	Caudoviricetes	Caudovirales	Podoviridae	47636	Citrobacter
KP313531.1	Citrobacter phage phiCFP-1	Caudoviricetes	Caudovirales	Podoviridae	38625	Citrobacter
NC_028880.1	Citrobacter phage phiCFP-1	Caudoviricetes	Caudovirales	Podoviridae	38625	Citrobacter
MG775042.1	Citrobacter phage vB_CroP_CrRp3	Caudoviricetes	Caudovirales	Podoviridae	44349	Citrobacter
KY996523.1	Clostridium phage CPS1	Caudoviricetes	Caudovirales	Podoviridae	19089	Clostridium
HM640230.1	Clostridium phage CpV1	Caudoviricetes	Caudovirales	Podoviridae	16748	Clostridium
KU517658.1	Clostridium phage HM T	Caudoviricetes	Caudovirales	Podoviridae	38039	Clostridium
NC_029070.1	Cronobacter phage Dev-CD-23823	Caudoviricetes	Caudovirales	Podoviridae	41620	Cronobacter
LN878149.1	Cronobacter phage Dev-CD-23823	Caudoviricetes	Caudovirales	Podoviridae	41620	Cronobacter
KM058087.1	Cronobacter phage vB_CsaP_Ss1	Caudoviricetes	Caudovirales	Podoviridae	42205	Cronobacter
NC_022751.1	Cyanophage PP	Caudoviricetes	Caudovirales	Podoviridae	42480	Cyanophage
KF598865.1	Cyanophage PP	Caudoviricetes	Caudovirales	Podoviridae	42480	Cyanophage
NC_028702.1	Delftia phage IME-DE1	Caudoviricetes	Caudovirales	Podoviridae	38084	Delftia
KR153873.1	Delftia phage IME-DE1	Caudoviricetes	Caudovirales	Podoviridae	38084	Delftia
NC_027348.2	Delftia phage RG-2014	Caudoviricetes	Caudovirales	Podoviridae	73882	Delftia
KM879221.2	Delftia phage RG-2014	Caudoviricetes	Caudovirales	Podoviridae	73882	Delftia
KT240186.1	Dickeya phage BF25/12	Caudoviricetes	Caudovirales	Podoviridae	43872	Dickeya
KU885988.1	Dinoroseobacter phage DS-1410Ws-06	Caudoviricetes	Caudovirales	Podoviridae	76466	Dinoroseobacter
JF412294.1	EBPR podovirus 1	Caudoviricetes	Caudovirales	Podoviridae	36122	EBPR
JF412295.1	EBPR podovirus 2	Caudoviricetes	Caudovirales	Podoviridae	40628	EBPR
JF412296.1	EBPR podovirus 3	Caudoviricetes	Caudovirales	Podoviridae	38991	EBPR
NC_029102.1	Enterobacter phage E-2	Caudoviricetes	Caudovirales	Podoviridae	36051	Enterobacter
KP791805.1	Enterobacter phage E-2	Caudoviricetes	Caudovirales	Podoviridae	36051	Enterobacter
KP791806.1	Enterobacter phage E-3	Caudoviricetes	Caudovirales	Podoviridae	31522	Enterobacter
NC_028795.1	Enterobacter phage E-3	Caudoviricetes	Caudovirales	Podoviridae	31522	Enterobacter
KP791807.1	Enterobacter phage E-4	Caudoviricetes	Caudovirales	Podoviridae	39142	Enterobacter
NC_031077.1	Enterobacter phage Tyrion	Caudoviricetes	Caudovirales	Podoviridae	41760	Enterobacter
KX231829.1	Enterobacter phage Tyrion	Caudoviricetes	Caudovirales	Podoviridae	41760	Enterobacter
FM180578.1	Enterobacteria phage 2851	Caudoviricetes	Caudovirales	Podoviridae	57248	Enterobacteria
NC_019501.1	Enterobacteria phage IME10	Caudoviricetes	Caudovirales	Podoviridae	39646	Enterobacteria
JN600960.1	Enterobacteria phage IME10	Caudoviricetes	Caudovirales	Podoviridae	39646	Enterobacteria
JF974339.1	Enterobacteria phage IME10	Caudoviricetes	Caudovirales	Podoviridae	39646	Enterobacteria
KM247287.1	Enterobacteria phage J8-65	Caudoviricetes	Caudovirales	Podoviridae	40981	Enterobacteria
NC_025445.1	Enterobacteria phage J8-65	Caudoviricetes	Caudovirales	Podoviridae	40981	Enterobacteria
AJ413274.1	Enterobacteria phage Nil2	Caudoviricetes	Caudovirales	Podoviridae	14279	Enterobacteria
NC_027398.1	Enterobacteria phage Sf101	Caudoviricetes	Caudovirales	Podoviridae	38742	Enterobacteria
KJ832078.1	Enterobacteria phage Sf101	Caudoviricetes	Caudovirales	Podoviridae	38742	Enterobacteria
AP000363.1	Enterobacteria phage VT2-Sakai	Caudoviricetes	Caudovirales	Podoviridae	60942	Enterobacteria
AP000422.1	Enterobacteria phage VT2-Sakai	Caudoviricetes	Caudovirales	Podoviridae	65510	Enterobacteria
NC_000902.1	Enterobacteria phage VT2-Sakai	Caudoviricetes	Caudovirales	Podoviridae	60942	Enterobacteria
NC_028656.1	Enterobacteria phage VT2phi_272	Caudoviricetes	Caudovirales	Podoviridae	65955	Enterobacteria
HQ424691.1	Enterobacteria phage VT2phi_272	Caudoviricetes	Caudovirales	Podoviridae	65955	Enterobacteria
LT630001.1	Enterococcus phage Idefix	Caudoviricetes	Caudovirales	Podoviridae	18168	Enterococcus
NC_025467.1	Enterococcus phage vB_Efae230P-4	Caudoviricetes	Caudovirales	Podoviridae	17972	Enterococcus
JQ309827.1	Enterococcus phage vB_Efae230P-4	Caudoviricetes	Caudovirales	Podoviridae	17972	Enterococcus
NC_028693.1	Enterococcus phage vB_EfaP_IME195	Caudoviricetes	Caudovirales	Podoviridae	18607	Enterococcus
KT932700.1	Enterococcus phage vB_EfaP_IME195	Caudoviricetes	Caudovirales	Podoviridae	18607	Enterococcus
KT945995.1	Enterococcus phage vB_EfaP_IME199	Caudoviricetes	Caudovirales	Podoviridae	18838	Enterococcus
KF806588.1	Erwinia phage Ea9-2	Caudoviricetes	Caudovirales	Podoviridae	75568	Erwinia
NC_023579.1	Erwinia phage Ea9-2	Caudoviricetes	Caudovirales	Podoviridae	75568	Erwinia
JN585957.1	Erwinia phage PEp14	Caudoviricetes	Caudovirales	Podoviridae	60714	Erwinia
NC_016767.1	Erwinia phage PEp14	Caudoviricetes	Caudovirales	Podoviridae	60714	Erwinia
KX098389.2	Erwinia phage vB_EamP_Frozen	Caudoviricetes	Caudovirales	Podoviridae	75147	Erwinia
NC_031062.2	Erwinia phage vB_EamP_Frozen	Caudoviricetes	Caudovirales	Podoviridae	75147	Erwinia
KX098391.1	Erwinia phage vB_EamP_Gutmeister	Caudoviricetes	Caudovirales	Podoviridae	71173	Erwinia
KX098390.2	Erwinia phage vB_EamP_Rexella	Caudoviricetes	Caudovirales	Podoviridae	75448	Erwinia
KP869108.1	Escherichia coli O157 typing phage 10	Caudoviricetes	Caudovirales	Podoviridae	39234	Escherichia
KP869107.1	Escherichia coli O157 typing phage 9	Caudoviricetes	Caudovirales	Podoviridae	43991	Escherichia
KF030445.1	Escherichia phage 1720a-02	Caudoviricetes	Caudovirales	Podoviridae	47343	Escherichia
NC_031114.1	Escherichia phage 64795_ec1	Caudoviricetes	Caudovirales	Podoviridae	39235	Escherichia
KU927499.1	Escherichia phage 64795_ec1	Caudoviricetes	Caudovirales	Podoviridae	39235	Escherichia
KX130726.1	Escherichia phage ECA2	Caudoviricetes	Caudovirales	Podoviridae	38890	Escherichia
KJ749827.1	Escherichia phage ECBP5	Caudoviricetes	Caudovirales	Podoviridae	45403	Escherichia
NC_027330.1	Escherichia phage ECBP5	Caudoviricetes	Caudovirales	Podoviridae	45403	Escherichia
KX689784.2	Escherichia phage JSS1	Caudoviricetes	Caudovirales	Podoviridae	39024	Escherichia
MG673519.1	Escherichia phage LAMP	Caudoviricetes	Caudovirales	Podoviridae	68521	Escherichia
HG803184.1	Escherichia phage P13353	Caudoviricetes	Caudovirales	Podoviridae	60896	Escherichia
HG803185.1	Escherichia phage P13357	Caudoviricetes	Caudovirales	Podoviridae	60896	Escherichia
HG803183.1	Escherichia phage P13368	Caudoviricetes	Caudovirales	Podoviridae	60896	Escherichia
NC_018846.1	Escherichia phage P13374	Caudoviricetes	Caudovirales	Podoviridae	60894	Escherichia
HE664024.1	Escherichia phage P13374	Caudoviricetes	Caudovirales	Podoviridae	60894	Escherichia
NC_028822.1	Escherichia phage P483	Caudoviricetes	Caudovirales	Podoviridae	40829	Escherichia
KP090453.1	Escherichia phage P483	Caudoviricetes	Caudovirales	Podoviridae	40829	Escherichia
NC_028863.1	Escherichia phage P694	Caudoviricetes	Caudovirales	Podoviridae	40477	Escherichia
KP090454.1	Escherichia phage P694	Caudoviricetes	Caudovirales	Podoviridae	40477	Escherichia
KP682375.1	Escherichia phage PA11	Caudoviricetes	Caudovirales	Podoviridae	62708	Escherichia
KP682376.1	Escherichia phage PA12	Caudoviricetes	Caudovirales	Podoviridae	61388	Escherichia
KP682377.1	Escherichia phage PA16	Caudoviricetes	Caudovirales	Podoviridae	62708	Escherichia
KP682378.1	Escherichia phage PA18	Caudoviricetes	Caudovirales	Podoviridae	62708	Escherichia
KP682379.1	Escherichia phage PA21	Caudoviricetes	Caudovirales	Podoviridae	62708	Escherichia
KP682380.1	Escherichia phage PA27	Caudoviricetes	Caudovirales	Podoviridae	64021	Escherichia
KP682382.1	Escherichia phage PA29	Caudoviricetes	Caudovirales	Podoviridae	62708	Escherichia
KP682383.1	Escherichia phage PA30	Caudoviricetes	Caudovirales	Podoviridae	62708	Escherichia
KP682384.1	Escherichia phage PA32	Caudoviricetes	Caudovirales	Podoviridae	62708	Escherichia
KP682385.1	Escherichia phage PA33	Caudoviricetes	Caudovirales	Podoviridae	62708	Escherichia
KP682386.1	Escherichia phage PA36	Caudoviricetes	Caudovirales	Podoviridae	64021	Escherichia
KP682372.1	Escherichia phage PA4	Caudoviricetes	Caudovirales	Podoviridae	62708	Escherichia
KP682387.1	Escherichia phage PA42	Caudoviricetes	Caudovirales	Podoviridae	62708	Escherichia
KP682388.1	Escherichia phage PA44	Caudoviricetes	Caudovirales	Podoviridae	62708	Escherichia
KP682389.1	Escherichia phage PA45	Caudoviricetes	Caudovirales	Podoviridae	65334	Escherichia
KP682373.1	Escherichia phage PA5	Caudoviricetes	Caudovirales	Podoviridae	62708	Escherichia
KP682390.1	Escherichia phage PA50	Caudoviricetes	Caudovirales	Podoviridae	62708	Escherichia
KP682391.1	Escherichia phage PA51	Caudoviricetes	Caudovirales	Podoviridae	61388	Escherichia
KP682392.1	Escherichia phage PA52	Caudoviricetes	Caudovirales	Podoviridae	65334	Escherichia
MG201401.1	Escherichia phage PGT2	Caudoviricetes	Caudovirales	Podoviridae	42686	Escherichia
KU298437.1	Escherichia phage phiON-2011	Caudoviricetes	Caudovirales	Podoviridae	60897	Escherichia
DQ126339.2	Escherichia phage phiV10	Caudoviricetes	Caudovirales	Podoviridae	39104	Escherichia
NC_007804.2	Escherichia phage phiV10	Caudoviricetes	Caudovirales	Podoviridae	39104	Escherichia
KM236242.1	Escherichia phage Pollock	Caudoviricetes	Caudovirales	Podoviridae	68365	Escherichia
NC_027381.1	Escherichia phage Pollock	Caudoviricetes	Caudovirales	Podoviridae	68365	Escherichia
KY962008.1	Escherichia phage ST31	Caudoviricetes	Caudovirales	Podoviridae	39693	Escherichia
KY295891.1	Escherichia phage vB_EcoP_B	Caudoviricetes	Caudovirales	Podoviridae	44018	Escherichia
KY295892.1	Escherichia phage vB_EcoP_C	Caudoviricetes	Caudovirales	Podoviridae	44970	Escherichia
KY295893.1	Escherichia phage vB_EcoP_D	Caudoviricetes	Caudovirales	Podoviridae	44931	Escherichia
KY295894.1	Escherichia phage vB_EcoP_F	Caudoviricetes	Caudovirales	Podoviridae	39300	Escherichia
KY295897.1	Escherichia phage vB_EcoP_K	Caudoviricetes	Caudovirales	Podoviridae	37775	Escherichia
KY295899.1	Escherichia phage vB_EcoP_R	Caudoviricetes	Caudovirales	Podoviridae	44941	Escherichia
KX669227.5	Escherichia phage ZG49	Caudoviricetes	Caudovirales	Podoviridae	40291	Escherichia
AP005153.1	Escherichia Stx1 converting phage	Caudoviricetes	Caudovirales	Podoviridae	59866	Escherichia
NC_004913.3	Escherichia Stx1 converting phage	Caudoviricetes	Caudovirales	Podoviridae	59866	Escherichia
KJ909655.1	Escherichia Stx1-converting recombinant phage HUN/2013	Caudoviricetes	Caudovirales	Podoviridae	61137	Escherichia
MG004687.1	Escherichia virus mutPK1A2	Caudoviricetes	Caudovirales	Podoviridae	44784	Escherichia
NC_028668.1	Gordonia phage GMA3	Caudoviricetes	Caudovirales	Podoviridae	77779	Gordonia
KR063279.1	Gordonia phage GMA3	Caudoviricetes	Caudovirales	Podoviridae	77779	Gordonia
NC_028673.1	Gordonia phage GMA7	Caudoviricetes	Caudovirales	Podoviridae	73419	Gordonia
KR063278.1	Gordonia phage GMA7	Caudoviricetes	Caudovirales	Podoviridae	73419	Gordonia
NC_028665.1	Gordonia phage GTE6	Caudoviricetes	Caudovirales	Podoviridae	56982	Gordonia
KR053200.1	Gordonia phage GTE6	Caudoviricetes	Caudovirales	Podoviridae	56982	Gordonia
NC_028653.1	Gordonia phage GTE8	Caudoviricetes	Caudovirales	Podoviridae	67617	Gordonia
KR053201.1	Gordonia phage GTE8	Caudoviricetes	Caudovirales	Podoviridae	67617	Gordonia
NC_000935.1	Hamiltonella virus APSE1	Caudoviricetes	Caudovirales	Podoviridae	36524	Hamiltonella
AF157835.1	Hamiltonella virus APSE1	Caudoviricetes	Caudovirales	Podoviridae	36524	Hamiltonella
MF612071.1	Klebsiella phage AltoGao	Caudoviricetes	Caudovirales	Podoviridae	43012	Klebsiella
KX856662.1	Klebsiella phage KP-Rio/2015	Caudoviricetes	Caudovirales	Podoviridae	43557	Klebsiella
GQ413938.2	Klebsiella phage KP34	Caudoviricetes	Caudovirales	Podoviridae	43809	Klebsiella
KM576124.1	Klebsiella phage phiBO1E	Caudoviricetes	Caudovirales	Podoviridae	43865	Klebsiella
KX587949.1	Klebsiella phage phiKpS2	Caudoviricetes	Caudovirales	Podoviridae	45059	Klebsiella
MF612073.1	Klebsiella phage SopranoGao	Caudoviricetes	Caudovirales	Podoviridae	61644	Klebsiella
KY385423.1	Klebsiella phage vB_KpnP_KpV74	Caudoviricetes	Caudovirales	Podoviridae	44094	Klebsiella
KX591654.1	Klebsiella phage vB_KpnP_KpV763	Caudoviricetes	Caudovirales	Podoviridae	40765	Klebsiella
KX712070.1	Klebsiella phage vB_KpnP_KpV767	Caudoviricetes	Caudovirales	Podoviridae	40395	Klebsiella
KJ528544.1	Lactoccocus phage WP-2	Caudoviricetes	Caudovirales	Podoviridae	18899	Lactoccocus
NC_024149.1	Lactoccocus phage WP-2	Caudoviricetes	Caudovirales	Podoviridae	18899	Lactoccocus
EU438902.1	Lactococcus phage asccphi28	Caudoviricetes	Caudovirales	Podoviridae	18762	Lactococcus
NC_010363.1	Lactococcus phage asccphi28	Caudoviricetes	Caudovirales	Podoviridae	18762	Lactococcus
DQ535032.1	Lactococcus virus KSY1	Caudoviricetes	Caudovirales	Podoviridae	79232	Lactococcus
NC_009817.1	Lactococcus virus KSY1	Caudoviricetes	Caudovirales	Podoviridae	79232	Lactococcus
JF773396.1	Liberibacter phage FP2	Caudoviricetes	Caudovirales	Podoviridae	38552	Liberibacter
KY661963.1	Liberibacter phage P-JXGC-3	Caudoviricetes	Caudovirales	Podoviridae	31449	Liberibacter
HQ377372.1	Liberibacter phage SC1	Caudoviricetes	Caudovirales	Podoviridae	40048	Liberibacter
NC_019549.1	Liberibacter phage SC1	Caudoviricetes	Caudovirales	Podoviridae	40048	Liberibacter
NC_019550.1	Liberibacter phage SC2	Caudoviricetes	Caudovirales	Podoviridae	38997	Liberibacter
HQ377373.1	Liberibacter phage SC2	Caudoviricetes	Caudovirales	Podoviridae	38997	Liberibacter
MF481197.1	Marinomonas phage CB5A	Caudoviricetes	Caudovirales	Podoviridae	45385	Marinomonas
KY626177.1	Marinomonas phage CPG1g	Caudoviricetes	Caudovirales	Podoviridae	44244	Marinomonas
KY626176.1	Marinomonas phage CPP1m	Caudoviricetes	Caudovirales	Podoviridae	44245	Marinomonas
KM199771.1	Mesorhizobium phage vB_MloP_Lo5R7ANS	Caudoviricetes	Caudovirales	Podoviridae	45718	Mesorhizobium
NC_025431.1	Mesorhizobium phage vB_MloP_Lo5R7ANS	Caudoviricetes	Caudovirales	Podoviridae	45718	Mesorhizobium
KX078568.1	Morganella phage vB_MmoP_MP2	Caudoviricetes	Caudovirales	Podoviridae	39616	Morganella
NC_031115.1	Morganella phage vB_MmoP_MP2	Caudoviricetes	Caudovirales	Podoviridae	39616	Morganella
KT206225.1	Mycobacterium phage Phlei	Caudoviricetes	Caudovirales	Podoviridae	50418	Mycobacterium
NC_028662.1	Mycobacterium phage Phlei	Caudoviricetes	Caudovirales	Podoviridae	50418	Mycobacterium
AF396866.1	Myxococcus phage Mx8	Caudoviricetes	Caudovirales	Podoviridae	49534	Myxococcus
NC_003085.1	Myxococcus phage Mx8	Caudoviricetes	Caudovirales	Podoviridae	49534	Myxococcus
MF166859.1	Pasteurella phage PHB01	Caudoviricetes	Caudovirales	Podoviridae	37287	Pasteurella
KR604693.1	Pectobacterium phage Peat1	Caudoviricetes	Caudovirales	Podoviridae	45633	Pectobacterium
NC_029081.1	Pectobacterium phage Peat1	Caudoviricetes	Caudovirales	Podoviridae	45633	Pectobacterium
KX278418.1	Pectobacterium phage PP16	Caudoviricetes	Caudovirales	Podoviridae	43902	Pectobacterium
NC_031068.1	Pectobacterium phage PP16	Caudoviricetes	Caudovirales	Podoviridae	43902	Pectobacterium
KY124276.1	Pectobacterium phage PP81	Caudoviricetes	Caudovirales	Podoviridae	40727	Pectobacterium
KX278419.1	Pectobacterium phage PP90	Caudoviricetes	Caudovirales	Podoviridae	44570	Pectobacterium
NC_031096.1	Pectobacterium phage PP90	Caudoviricetes	Caudovirales	Podoviridae	44570	Pectobacterium
LC063634.2	Pectobacterium phage PPWS1	Caudoviricetes	Caudovirales	Podoviridae	44539	Pectobacterium
NC_020481.1	Pelagibacter phage HTVC010P	Caudoviricetes	Caudovirales	Podoviridae	34892	Pelagibacter
KC465898.1	Pelagibacter phage HTVC010P	Caudoviricetes	Caudovirales	Podoviridae	34892	Pelagibacter
KC465900.1	Pelagibacter phage HTVC011P	Caudoviricetes	Caudovirales	Podoviridae	39921	Pelagibacter
NC_020482.1	Pelagibacter phage HTVC011P	Caudoviricetes	Caudovirales	Podoviridae	39921	Pelagibacter
KC465901.1	Pelagibacter phage HTVC019P	Caudoviricetes	Caudovirales	Podoviridae	42084	Pelagibacter
NC_020483.1	Pelagibacter phage HTVC019P	Caudoviricetes	Caudovirales	Podoviridae	42084	Pelagibacter
EF537008.1	Phormidium phage Pf-WMP3	Caudoviricetes	Caudovirales	Podoviridae	43249	Phormidium
NC_009551.1	Phormidium virus WMP3	Caudoviricetes	Caudovirales	Podoviridae	43249	Phormidium
DQ875742.1	Phormidium virus WMP4	Caudoviricetes	Caudovirales	Podoviridae	40938	Phormidium
NC_008367.1	Phormidium virus WMP4	Caudoviricetes	Caudovirales	Podoviridae	40938	Phormidium
HQ683709.1	Planktothrix phage PaV-LD	Caudoviricetes	Caudovirales	Podoviridae	95299	Planktothrix
NC_016564.1	Planktothrix phage PaV-LD	Caudoviricetes	Caudovirales	Podoviridae	95299	Planktothrix
NC_024329.1	Podovirus Lau218	Caudoviricetes	Caudovirales	Podoviridae	39425	Podovirus
KJ183192.1	Podovirus Lau218	Caudoviricetes	Caudovirales	Podoviridae	39311	Podovirus
KJ183191.1	Podovirus Lau218	Caudoviricetes	Caudovirales	Podoviridae	39425	Podovirus
KJ183193.1	Podovirus Lau218	Caudoviricetes	Caudovirales	Podoviridae	38756	Podovirus
NC_020835.1	Prochlorococcus phage P-SSP10	Caudoviricetes	Caudovirales	Podoviridae	47325	Prochlorococcus
HQ337022.1	Prochlorococcus phage P-SSP10	Caudoviricetes	Caudovirales	Podoviridae	47325	Prochlorococcus
KU946962.1	Proteus phage PM 116	Caudoviricetes	Caudovirales	Podoviridae	44601	Proteus
NC_027363.1	Proteus phage PM 75	Caudoviricetes	Caudovirales	Podoviridae	41480	Proteus
KM819694.1	Proteus phage PM 75	Caudoviricetes	Caudovirales	Podoviridae	41480	Proteus
KM819695.1	Proteus phage PM 85	Caudoviricetes	Caudovirales	Podoviridae	43642	Proteus
NC_027379.1	Proteus phage PM 85	Caudoviricetes	Caudovirales	Podoviridae	43642	Proteus
NC_027390.1	Proteus phage PM 93	Caudoviricetes	Caudovirales	Podoviridae	45169	Proteus
KM819696.1	Proteus phage PM 93	Caudoviricetes	Caudovirales	Podoviridae	45169	Proteus
KF319020.1	Proteus phage PM16	Caudoviricetes	Caudovirales	Podoviridae	41268	Proteus
NC_027342.1	Proteus phage PM16	Caudoviricetes	Caudovirales	Podoviridae	41268	Proteus
KF302033.1	Pseudoalteromonas phage HS1	Caudoviricetes	Caudovirales	Podoviridae	37211	Pseudoalteromonas
KF302032.1	Pseudoalteromonas phage HS5	Caudoviricetes	Caudovirales	Podoviridae	37730	Pseudoalteromonas
KC751414.1	Pseudoalteromonas phage RIO-1	Caudoviricetes	Caudovirales	Podoviridae	43882	Pseudoalteromonas
NC_021300.1	Pseudoalteromonas phage RIO-1	Caudoviricetes	Caudovirales	Podoviridae	43882	Pseudoalteromonas
NC_019923.1	Pseudomonas phage AF	Caudoviricetes	Caudovirales	Podoviridae	42689	Pseudomonas
JX676771.1	Pseudomonas phage AF	Caudoviricetes	Caudovirales	Podoviridae	42689	Pseudomonas
NC_016764.1	Pseudomonas phage Bf7	Caudoviricetes	Caudovirales	Podoviridae	40058	Pseudomonas
JN991020.1	Pseudomonas phage Bf7	Caudoviricetes	Caudovirales	Podoviridae	40058	Pseudomonas
NC_028919.1	Pseudomonas phage DL54	Caudoviricetes	Caudovirales	Podoviridae	45673	Pseudomonas
KR054029.1	Pseudomonas phage DL54	Caudoviricetes	Caudovirales	Podoviridae	45673	Pseudomonas
KR054031.1	Pseudomonas phage DL62	Caudoviricetes	Caudovirales	Podoviridae	42508	Pseudomonas
NC_028836.1	Pseudomonas phage DL62	Caudoviricetes	Caudovirales	Podoviridae	42508	Pseudomonas
KR054032.1	Pseudomonas phage DL64	Caudoviricetes	Caudovirales	Podoviridae	72378	Pseudomonas
NC_028885.1	Pseudomonas phage DL64	Caudoviricetes	Caudovirales	Podoviridae	72378	Pseudomonas
LN913017.1	Pseudomonas phage HC15b2	Caudoviricetes	Caudovirales	Podoviridae	40346	Pseudomonas
MG775258.1	Pseudomonas phage Henninger	Caudoviricetes	Caudovirales	Podoviridae	40923	Pseudomonas
LC064302.1	Pseudomonas phage KPP21	Caudoviricetes	Caudovirales	Podoviridae	73420	Pseudomonas
NC_029017.1	Pseudomonas phage KPP21	Caudoviricetes	Caudovirales	Podoviridae	73420	Pseudomonas
AB910393.1	Pseudomonas phage KPP25	Caudoviricetes	Caudovirales	Podoviridae	64113	Pseudomonas
NC_024123.1	Pseudomonas phage KPP25	Caudoviricetes	Caudovirales	Podoviridae	64113	Pseudomonas
KC900378.1	Pseudomonas phage LKA5	Caudoviricetes	Caudovirales	Podoviridae	64746	Pseudomonas
FN422398.1	Pseudomonas phage LUZ7	Caudoviricetes	Caudovirales	Podoviridae	74901	Pseudomonas
NC_013691.1	Pseudomonas phage LUZ7	Caudoviricetes	Caudovirales	Podoviridae	74901	Pseudomonas
JQ067091.1	Pseudomonas phage PaMx32	Caudoviricetes	Caudovirales	Podoviridae	41547	Pseudomonas
KU884561.1	Pseudomonas phage PaMx33	Caudoviricetes	Caudovirales	Podoviridae	43265	Pseudomonas
KU884562.1	Pseudomonas phage PaMx35	Caudoviricetes	Caudovirales	Podoviridae	43733	Pseudomonas
KU884563.1	Pseudomonas phage PaMx41	Caudoviricetes	Caudovirales	Podoviridae	43490	Pseudomonas
KU884564.1	Pseudomonas phage PaMx43	Caudoviricetes	Caudovirales	Podoviridae	43223	Pseudomonas
KU884565.1	Pseudomonas phage PaMx46	Caudoviricetes	Caudovirales	Podoviridae	43266	Pseudomonas
NC_005884.1	Pseudomonas phage PaP2	Caudoviricetes	Caudovirales	Podoviridae	43783	Pseudomonas
AY575774.1	Pseudomonas phage PaP2	Caudoviricetes	Caudovirales	Podoviridae	43783	Pseudomonas
KC294142.1	Pseudomonas phage PaP4	Caudoviricetes	Caudovirales	Podoviridae	43895	Pseudomonas
KP233880.1	Pseudomonas phage PhiCHU	Caudoviricetes	Caudovirales	Podoviridae	45626	Pseudomonas
NC_028933.1	Pseudomonas phage PhiCHU	Caudoviricetes	Caudovirales	Podoviridae	45626	Pseudomonas
NC_022971.1	Pseudomonas phage phiIBB-PAA2	Caudoviricetes	Caudovirales	Podoviridae	45344	Pseudomonas
LC102729.1	Pseudomonas phage phiR18	Caudoviricetes	Caudovirales	Podoviridae	63560	Pseudomonas
KU064779.1	Pseudomonas phage PPPL-1	Caudoviricetes	Caudovirales	Podoviridae	41149	Pseudomonas
NC_028661.1	Pseudomonas phage PPPL-1	Caudoviricetes	Caudovirales	Podoviridae	41149	Pseudomonas
AB775549.1	Pseudomonas phage PPpW-4	Caudoviricetes	Caudovirales	Podoviridae	41386	Pseudomonas
NC_023005.1	Pseudomonas phage PPpW-4	Caudoviricetes	Caudovirales	Podoviridae	41386	Pseudomonas
LN889756.1	Pseudomonas phage shl2	Caudoviricetes	Caudovirales	Podoviridae	40466	Pseudomonas
MF042361.1	Pseudomonas phage Skulduggery	Caudoviricetes	Caudovirales	Podoviridae	62978	Pseudomonas
MG676466.1	Pseudomonas phage TC6	Caudoviricetes	Caudovirales	Podoviridae	49796	Pseudomonas
HE611333.2	Pseudomonas phage tf	Caudoviricetes	Caudovirales	Podoviridae	46271	Pseudomonas
NC_017971.2	Pseudomonas phage tf	Caudoviricetes	Caudovirales	Podoviridae	46271	Pseudomonas
NC_023583.1	Pseudomonas phage TL	Caudoviricetes	Caudovirales	Podoviridae	45696	Pseudomonas
HG518155.1	Pseudomonas phage TL	Caudoviricetes	Caudovirales	Podoviridae	45696	Pseudomonas
JX863101.2	Pseudomonas phage UFV-P2	Caudoviricetes	Caudovirales	Podoviridae	45517	Pseudomonas
NC_018850.2	Pseudomonas phage UFV-P2	Caudoviricetes	Caudovirales	Podoviridae	45517	Pseudomonas
KX171210.1	Pseudomonas phage vB_Pae1396P-5	Caudoviricetes	Caudovirales	Podoviridae	72508	Pseudomonas
KX171209.1	Pseudomonas phage vB_Pae575P-3	Caudoviricetes	Caudovirales	Podoviridae	72728	Pseudomonas
NC_026599.1	Pseudomonas phage vB_PaeP_C2-10_Ab22	Caudoviricetes	Caudovirales	Podoviridae	45808	Pseudomonas
LN610578.1	Pseudomonas phage vB_PaeP_C2-10_Ab22	Caudoviricetes	Caudovirales	Podoviridae	45808	Pseudomonas
MF490237.1	Pseudomonas phage vB_PaeP_E220	Caudoviricetes	Caudovirales	Podoviridae	62874	Pseudomonas
NC_031104.1	Pseudomonas phage vB_PaeP_MAG4	Caudoviricetes	Caudovirales	Podoviridae	72979	Pseudomonas
KR052142.1	Pseudomonas phage vB_PaeP_MAG4	Caudoviricetes	Caudovirales	Podoviridae	72979	Pseudomonas
LN610574.1	Pseudomonas phage vB_PaeP_PAO1_Ab05	Caudoviricetes	Caudovirales	Podoviridae	43639	Pseudomonas
NC_026602.1	Pseudomonas phage vB_PaeP_PAO1_Ab05	Caudoviricetes	Caudovirales	Podoviridae	43639	Pseudomonas
KX066068.1	Pseudomonas phage VSW-3	Caudoviricetes	Caudovirales	Podoviridae	40556	Pseudomonas
NC_030923.1	Pseudomonas phage YMC11/06/C171_PPU_BP	Caudoviricetes	Caudovirales	Podoviridae	45417	Pseudomonas
KU310944.1	Pseudomonas phage YMC11/06/C171_PPU_BP	Caudoviricetes	Caudovirales	Podoviridae	45417	Pseudomonas
KU356690.1	Pseudomonas phage ZC03	Caudoviricetes	Caudovirales	Podoviridae	69844	Pseudomonas
KU356691.1	Pseudomonas phage ZC08	Caudoviricetes	Caudovirales	Podoviridae	70774	Pseudomonas
NC_007807.1	Pseudomonas virus 119X	Caudoviricetes	Caudovirales	Podoviridae	43365	Pseudomonas
DQ163914.1	Pseudomonas virus 119X	Caudoviricetes	Caudovirales	Podoviridae	43365	Pseudomonas
NC_006552.1	Pseudomonas virus F116	Caudoviricetes	Caudovirales	Podoviridae	65195	Pseudomonas
AY625898.1	Pseudomonas virus F116	Caudoviricetes	Caudovirales	Podoviridae	65195	Pseudomonas
KC262634.1	Pseudomonas virus H66	Caudoviricetes	Caudovirales	Podoviridae	65270	Pseudomonas
NC_010325.1	Pseudomonas virus LUZ24	Caudoviricetes	Caudovirales	Podoviridae	45625	Pseudomonas
AY078382.2	Pseudomonas virus PaP3	Caudoviricetes	Caudovirales	Podoviridae	45503	Pseudomonas
NC_004466.2	Pseudomonas virus PaP3	Caudoviricetes	Caudovirales	Podoviridae	45503	Pseudomonas
NC_021864.1	Puniceispirillum phage HMO-2011	Caudoviricetes	Caudovirales	Podoviridae	55282	Puniceispirillum
GU557055.1	Puniceispirillum phage HMO-2011	Caudoviricetes	Caudovirales	Podoviridae	55282	Puniceispirillum
KP343639.1	Ralstonia phage phiITL-1	Caudoviricetes	Caudovirales	Podoviridae	38731	Ralstonia
NC_028988.1	Ralstonia phage RSJ2	Caudoviricetes	Caudovirales	Podoviridae	44360	Ralstonia
AB920995.1	Ralstonia phage RSJ2	Caudoviricetes	Caudovirales	Podoviridae	44360	Ralstonia
NC_029007.1	Ralstonia phage RSJ5	Caudoviricetes	Caudovirales	Podoviridae	43745	Ralstonia
AB983711.1	Ralstonia phage RSJ5	Caudoviricetes	Caudovirales	Podoviridae	43745	Ralstonia
AB863625.1	Ralstonia phage RSK1	Caudoviricetes	Caudovirales	Podoviridae	40471	Ralstonia
NC_022915.1	Ralstonia phage RSK1	Caudoviricetes	Caudovirales	Podoviridae	40471	Ralstonia
NC_029061.1	Rhodoferax phage P26218	Caudoviricetes	Caudovirales	Podoviridae	36315	Rhodoferax
KP792623.1	Rhodoferax phage P26218	Caudoviricetes	Caudovirales	Podoviridae	36315	Rhodoferax
KU885989.1	Roseobacter phage RD-1410W1-01	Caudoviricetes	Caudovirales	Podoviridae	72674	Roseobacter
KU885990.1	Roseobacter phage RD-1410Ws-07	Caudoviricetes	Caudovirales	Podoviridae	76298	Roseobacter
NC_002519.1	Roseobacter phage SIO1	Caudoviricetes	Caudovirales	Podoviridae	39898	Roseobacter
AF189021.1	Roseobacter phage SIO1	Caudoviricetes	Caudovirales	Podoviridae	39898	Roseobacter
FJ867910.1	Roseobacter virus SIO1	Caudoviricetes	Caudovirales	Podoviridae	39413	Roseobacter
FJ867913.1	Roseobacter virus SIO1	Caudoviricetes	Caudovirales	Podoviridae	38205	Roseobacter
FJ867911.1	Roseobacter virus SIO1	Caudoviricetes	Caudovirales	Podoviridae	38155	Roseobacter
FJ867912.1	Roseobacter virus SIO1	Caudoviricetes	Caudovirales	Podoviridae	38150	Roseobacter
FJ867914.1	Roseobacter virus SIO1	Caudoviricetes	Caudovirales	Podoviridae	38252	Roseobacter
FR719956.1	Roseovarius Plymouth podovirus 1	Caudoviricetes	Caudovirales	Podoviridae	74704	Roseovarius
NC_019540.1	Salinivibrio phage CW02	Caudoviricetes	Caudovirales	Podoviridae	49390	Salinivibrio
JQ446452.1	Salinivibrio phage CW02	Caudoviricetes	Caudovirales	Podoviridae	49390	Salinivibrio
KU927496.1	Salmonella phage 101962B_sal5	Caudoviricetes	Caudovirales	Podoviridae	42126	Salmonella
KU927495.1	Salmonella phage 103203_sal4	Caudoviricetes	Caudovirales	Podoviridae	42428	Salmonella
KU927494.1	Salmonella phage 103203_sal5	Caudoviricetes	Caudovirales	Podoviridae	40443	Salmonella
NC_031946.1	Salmonella phage 103203_sal5	Caudoviricetes	Caudovirales	Podoviridae	40443	Salmonella
KU878967.1	Salmonella phage 118970_sal4	Caudoviricetes	Caudovirales	Podoviridae	42418	Salmonella
NC_030919.1	Salmonella phage 118970_sal4	Caudoviricetes	Caudovirales	Podoviridae	42418	Salmonella
KU927492.1	Salmonella phage 146851_sal4	Caudoviricetes	Caudovirales	Podoviridae	42154	Salmonella
KU927491.1	Salmonella phage 146851_sal5	Caudoviricetes	Caudovirales	Podoviridae	42850	Salmonella
KY709687.1	Salmonella phage 29485	Caudoviricetes	Caudovirales	Podoviridae	51738	Salmonella
KU927498.1	Salmonella phage 64795_sal4	Caudoviricetes	Caudovirales	Podoviridae	42134	Salmonella
HM997019.1	Salmonella phage 7-11	Caudoviricetes	Caudovirales	Podoviridae	89916	Salmonella
NC_015938.1	Salmonella phage 7-11	Caudoviricetes	Caudovirales	Podoviridae	89916	Salmonella
KJ802832.1	Salmonella phage 9NA	Caudoviricetes	Caudovirales	Podoviridae	52869	Salmonella
NC_025443.1	Salmonella phage 9NA	Caudoviricetes	Caudovirales	Podoviridae	52869	Salmonella
AY150271.2	Salmonella phage epsilon15	Caudoviricetes	Caudovirales	Podoviridae	39672	Salmonella
NC_004775.1	Salmonella phage epsilon15	Caudoviricetes	Caudovirales	Podoviridae	39671	Salmonella
KT630648.2	Salmonella phage SEN22	Caudoviricetes	Caudovirales	Podoviridae	41338	Salmonella
NC_028696.2	Salmonella phage SEN22	Caudoviricetes	Caudovirales	Podoviridae	41338	Salmonella
KC139649.1	Salmonella phage SP069	Caudoviricetes	Caudovirales	Podoviridae	41391	Salmonella
KC139650.1	Salmonella phage SP069	Caudoviricetes	Caudovirales	Podoviridae	13598	Salmonella
KC911856.1	Salmonella phage SPC32H	Caudoviricetes	Caudovirales	Podoviridae	38689	Salmonella
KC911857.1	Salmonella phage SPC32N	Caudoviricetes	Caudovirales	Podoviridae	38689	Salmonella
NC_016761.1	Salmonella phage SPN1S	Caudoviricetes	Caudovirales	Podoviridae	38684	Salmonella
JN391180.1	Salmonella phage SPN1S	Caudoviricetes	Caudovirales	Podoviridae	38684	Salmonella
JF900176.1	Salmonella phage SPN9CC	Caudoviricetes	Caudovirales	Podoviridae	40128	Salmonella
NC_017985.1	Salmonella phage SPN9CC	Caudoviricetes	Caudovirales	Podoviridae	40128	Salmonella
JQ691610.1	Salmonella phage SPN9TCW	Caudoviricetes	Caudovirales	Podoviridae	38689	Salmonella
KX776161.1	Salmonella phage UPF_BP1	Caudoviricetes	Caudovirales	Podoviridae	39902	Salmonella
MF188997.1	Salmonella phage vB_SalP_PM43	Caudoviricetes	Caudovirales	Podoviridae	40574	Salmonella
KX778611.3	Serratia phage SM9-3Y	Caudoviricetes	Caudovirales	Podoviridae	39631	Serratia
KU992911.1	Staphylococcus phage SLPW	Caudoviricetes	Caudovirales	Podoviridae	17861	Staphylococcus
NC_031008.1	Staphylococcus phage SLPW	Caudoviricetes	Caudovirales	Podoviridae	17861	Staphylococcus
MG564297.1	Staphylococcus phage UPMK_2	Caudoviricetes	Caudovirales	Podoviridae	40955	Staphylococcus
NC_004584.1	Streptococcus phage 315.1	Caudoviricetes	Caudovirales	Podoviridae	39538	Streptococcus
NC_004585.1	Streptococcus phage 315.2	Caudoviricetes	Caudovirales	Podoviridae	41072	Streptococcus
NC_004586.1	Streptococcus phage 315.3	Caudoviricetes	Caudovirales	Podoviridae	34419	Streptococcus
NC_004587.1	Streptococcus phage 315.4	Caudoviricetes	Caudovirales	Podoviridae	41796	Streptococcus
NC_004589.1	Streptococcus phage 315.6	Caudoviricetes	Caudovirales	Podoviridae	40014	Streptococcus
NC_028697.1	Streptococcus phage A25	Caudoviricetes	Caudovirales	Podoviridae	33900	Streptococcus
KT388093.1	Streptococcus phage A25	Caudoviricetes	Caudovirales	Podoviridae	33900	Streptococcus
KC348599.1	Streptococcus phage phi30c	Caudoviricetes	Caudovirales	Podoviridae	42703	Streptococcus
KC348600.1	Streptococcus phage phi5218	Caudoviricetes	Caudovirales	Podoviridae	38539	Streptococcus
KC348601.1	Streptococcus phage phi7917	Caudoviricetes	Caudovirales	Podoviridae	36128	Streptococcus
KC348602.1	Streptococcus phage phi891591	Caudoviricetes	Caudovirales	Podoviridae	34367	Streptococcus
KX077891.1	Streptococcus phage phiJH1301-1	Caudoviricetes	Caudovirales	Podoviridae	45451	Streptococcus
KX077890.1	Streptococcus phage phiLP081102	Caudoviricetes	Caudovirales	Podoviridae	36636	Streptococcus
KC348604.1	Streptococcus phage phiS10	Caudoviricetes	Caudovirales	Podoviridae	35373	Streptococcus
KC413987.1	Streptococcus phage phiSS12	Caudoviricetes	Caudovirales	Podoviridae	35598	Streptococcus
KC413988.1	Streptococcus phage phiST1	Caudoviricetes	Caudovirales	Podoviridae	38940	Streptococcus
KX077894.1	Streptococcus phage phiZJ20091101-3	Caudoviricetes	Caudovirales	Podoviridae	22861	Streptococcus
KX077895.1	Streptococcus phage phiZJ20091101-4	Caudoviricetes	Caudovirales	Podoviridae	41057	Streptococcus
NC_028666.1	Streptococcus phage Str-PAP-1	Caudoviricetes	Caudovirales	Podoviridae	36595	Streptococcus
KP208803.1	Streptococcus phage Str-PAP-1	Caudoviricetes	Caudovirales	Podoviridae	36595	Streptococcus
NC_028700.1	Streptococcus phage T12	Caudoviricetes	Caudovirales	Podoviridae	37976	Streptococcus
KM289195.1	Streptococcus phage T12	Caudoviricetes	Caudovirales	Podoviridae	37976	Streptococcus
MG663582.1	Streptomyces phage HaugeAnator	Caudoviricetes	Caudovirales	Podoviridae	46135	Streptomyces
MG518520.1	Streptomyces phage Immanuel3	Caudoviricetes	Caudovirales	Podoviridae	46094	Streptomyces
MG518519.1	Streptomyces phage Manuel	Caudoviricetes	Caudovirales	Podoviridae	45177	Streptomyces
MG663583.1	Streptomyces phage Percastrophe	Caudoviricetes	Caudovirales	Podoviridae	45999	Streptomyces
MG663584.1	Streptomyces phage Romero	Caudoviricetes	Caudovirales	Podoviridae	46079	Streptomyces
MG663585.1	Streptomyces phage ToriToki	Caudoviricetes	Caudovirales	Podoviridae	46077	Streptomyces
MG663586.1	Streptomyces phage ZooBear	Caudoviricetes	Caudovirales	Podoviridae	46135	Streptomyces
KU977419.1	Stx1 converting phage AU5Stx1	Caudoviricetes	Caudovirales	Podoviridae	58371	Stx1
KU977420.1	Stx1 converting phage AU6Stx1	Caudoviricetes	Caudovirales	Podoviridae	57123	Stx1
AB255436.1	Stx2-converting phage 86	Caudoviricetes	Caudovirales	Podoviridae	60238	Stx2-converting
NC_008464.1	Stx2-converting phage 86	Caudoviricetes	Caudovirales	Podoviridae	60238	Stx2-converting
KC310804.1	Synechococcus phage S-CBP4	Caudoviricetes	Caudovirales	Podoviridae	44147	Synechococcus
NC_025464.1	Synechococcus phage S-CBP4	Caudoviricetes	Caudovirales	Podoviridae	44147	Synechococcus
HM559717.1	Synechococcus phage S-CBP4	Caudoviricetes	Caudovirales	Podoviridae	41824	Synechococcus
KC310805.1	Synechococcus phage S-CBP42	Caudoviricetes	Caudovirales	Podoviridae	45218	Synechococcus
NC_029031.1	Synechococcus phage S-CBP42	Caudoviricetes	Caudovirales	Podoviridae	45218	Synechococcus
NC_020867.1	Synechococcus phage S-RIP1	Caudoviricetes	Caudovirales	Podoviridae	44892	Synechococcus
HQ317388.1	Synechococcus phage S-RIP1	Caudoviricetes	Caudovirales	Podoviridae	44892	Synechococcus
HQ317389.1	Synechococcus phage S-RIP2	Caudoviricetes	Caudovirales	Podoviridae	45728	Synechococcus
NC_020838.1	Synechococcus phage S-RIP2	Caudoviricetes	Caudovirales	Podoviridae	45728	Synechococcus
EU124666.1	Thalassomonas phage BA3	Caudoviricetes	Caudovirales	Podoviridae	37313	Thalassomonas
NC_009990.1	Thalassomonas phage BA3	Caudoviricetes	Caudovirales	Podoviridae	37313	Thalassomonas
KF800937.1	Vibrio phage AS51	Caudoviricetes	Caudovirales	Podoviridae	42542	Vibrio
KJ192399.2	Vibrio phage CHOED	Caudoviricetes	Caudovirales	Podoviridae	66316	Vibrio
NC_023863.2	Vibrio phage CHOED	Caudoviricetes	Caudovirales	Podoviridae	66316	Vibrio
KM612260.1	Vibrio phage CJY	Caudoviricetes	Caudovirales	Podoviridae	39542	Vibrio
KM612261.1	Vibrio phage H1	Caudoviricetes	Caudovirales	Podoviridae	39530	Vibrio
KY658673.3	Vibrio phage H2	Caudoviricetes	Caudovirales	Podoviridae	46149	Vibrio
KM612262.1	Vibrio phage H2	Caudoviricetes	Caudovirales	Podoviridae	39530	Vibrio
KM612263.1	Vibrio phage H3	Caudoviricetes	Caudovirales	Podoviridae	39530	Vibrio
HQ641345.1	Vibrio phage ICP2	Caudoviricetes	Caudovirales	Podoviridae	49675	Vibrio
NC_015158.1	Vibrio phage ICP2	Caudoviricetes	Caudovirales	Podoviridae	49675	Vibrio
HQ641346.1	Vibrio phage ICP2_2006_A	Caudoviricetes	Caudovirales	Podoviridae	48626	Vibrio
KM224878.1	Vibrio phage ICP2_2011_A	Caudoviricetes	Caudovirales	Podoviridae	50250	Vibrio
KM224879.1	Vibrio phage ICP2_2013_A_Haiti	Caudoviricetes	Caudovirales	Podoviridae	50440	Vibrio
NC_024791.1	Vibrio phage ICP2_2013_A_Haiti	Caudoviricetes	Caudovirales	Podoviridae	50440	Vibrio
KM612264.1	Vibrio phage J2	Caudoviricetes	Caudovirales	Podoviridae	39530	Vibrio
NC_027393.1	Vibrio phage J2	Caudoviricetes	Caudovirales	Podoviridae	39530	Vibrio
KM612265.1	Vibrio phage J3	Caudoviricetes	Caudovirales	Podoviridae	39782	Vibrio
KY065148.1	Vibrio phage JSF3	Caudoviricetes	Caudovirales	Podoviridae	69396	Vibrio
KY065149.1	Vibrio phage JSF7	Caudoviricetes	Caudovirales	Podoviridae	46318	Vibrio
NC_028799.1	Vibrio phage phi 1	Caudoviricetes	Caudovirales	Podoviridae	66708	Vibrio
KP280062.1	Vibrio phage phi 1	Caudoviricetes	Caudovirales	Podoviridae	66708	Vibrio
KF322026.1	Vibrio phage phi-A318	Caudoviricetes	Caudovirales	Podoviridae	42544	Vibrio
NC_025822.1	Vibrio phage phi-A318	Caudoviricetes	Caudovirales	Podoviridae	42544	Vibrio
NC_023605.1	Vibrio phage PVA1	Caudoviricetes	Caudovirales	Podoviridae	41529	Vibrio
KJ395778.1	Vibrio phage PVA1	Caudoviricetes	Caudovirales	Podoviridae	41529	Vibrio
KY612839.1	Vibrio phage pVco-5	Caudoviricetes	Caudovirales	Podoviridae	74325	Vibrio
KM612259.1	Vibrio phage QH	Caudoviricetes	Caudovirales	Podoviridae	39725	Vibrio
NC_027397.1	Vibrio phage QH	Caudoviricetes	Caudovirales	Podoviridae	39725	Vibrio
KX889068.2	Vibrio phage vB_VspP_pVa5	Caudoviricetes	Caudovirales	Podoviridae	78145	Vibrio
KJ502657.1	Vibrio phage Vc1	Caudoviricetes	Caudovirales	Podoviridae	44541	Vibrio
MG603697.1	Vibrio phage Vp_R1	Caudoviricetes	Caudovirales	Podoviridae	112127	Vibrio
KY290756.1	Vibrio phage Vp670	Caudoviricetes	Caudovirales	Podoviridae	43121	Vibrio
NC_021776.1	Vibrio phage VPMS1	Caudoviricetes	Caudovirales	Podoviridae	42313	Vibrio
JX880072.1	Vibrio phage VPMS1	Caudoviricetes	Caudovirales	Podoviridae	42313	Vibrio
JQ801337.1	Vibrio phage VvAW1	Caudoviricetes	Caudovirales	Podoviridae	38682	Vibrio
NC_020488.1	Vibrio phage VvAW1	Caudoviricetes	Caudovirales	Podoviridae	38682	Vibrio
NC_003907.2	Vibrio virus VpV262	Caudoviricetes	Caudovirales	Podoviridae	46012	Vibrio
AY095314.2	Vibrio virus VpV262	Caudoviricetes	Caudovirales	Podoviridae	46012	Vibrio
JQ341413.1	Weissella phage phiYS61	Caudoviricetes	Caudovirales	Podoviridae	33594	Weissella
NC_018270.1	Weissella phage phiYS61	Caudoviricetes	Caudovirales	Podoviridae	33594	Weissella
AB720064.1	Xanthomonas citri phage CP2	Caudoviricetes	Caudovirales	Podoviridae	42963	Xanthomonas
NC_020205.1	Xanthomonas citri phage CP2	Caudoviricetes	Caudovirales	Podoviridae	42963	Xanthomonas
KU595434.1	Xanthomonas phage f29-Xaj	Caudoviricetes	Caudovirales	Podoviridae	41865	Xanthomonas
NC_013599.1	Xylella phage Xfas53	Caudoviricetes	Caudovirales	Podoviridae	36674	Xylella
GQ421471.1	Xylella phage Xfas53	Caudoviricetes	Caudovirales	Podoviridae	36674	Xylella
KY318515.1	Yersinia phage fHe-Yen3-01	Caudoviricetes	Caudovirales	Podoviridae	42771	Yersinia
NC_028655.1	Yersinia phage vB_YenP_AP10	Caudoviricetes	Caudovirales	Podoviridae	39235	Yersinia
KT852574.1	Yersinia phage vB_YenP_AP10	Caudoviricetes	Caudovirales	Podoviridae	39235	Yersinia
NC_028850.1	Yersinia phage vB_YenP_ISAO8	Caudoviricetes	Caudovirales	Podoviridae	41449	Yersinia
KT184661.1	Yersinia phage vB_YenP_ISAO8	Caudoviricetes	Caudovirales	Podoviridae	41449	Yersinia
NC_027118.1	Vibrio phage phiVC8	Caudoviricetes	Caudovirales	Podoviridae	39422	Vibrio
JF712866.1	Vibrio phage phiVC8	Caudoviricetes	Caudovirales	Podoviridae	39422	Vibrio
NC_005879.1	Vibrio phage VP2	Caudoviricetes	Caudovirales	Podoviridae	39853	Vibrio
AY505112.1	Vibrio phage VP2	Caudoviricetes	Caudovirales	Podoviridae	39853	Vibrio
AY510084.1	Vibrio phage VP5	Caudoviricetes	Caudovirales	Podoviridae	39786	Vibrio
NC_005891.1	Vibrio phage VP5	Caudoviricetes	Caudovirales	Podoviridae	39786	Vibrio
KC595517.1	Brevibacillus phage Abouo	Caudoviricetes	Caudovirales	Myoviridae	45552	Brevibacillus
NC_029029.1	Brevibacillus phage Abouo	Caudoviricetes	Caudovirales	Myoviridae	45552	Brevibacillus
KC595518.2	Brevibacillus phage Davies	Caudoviricetes	Caudovirales	Myoviridae	45798	Brevibacillus
NC_022980.1	Brevibacillus phage Davies	Caudoviricetes	Caudovirales	Myoviridae	45798	Brevibacillus
MG655267.1	Erwinia phage vB_EamM_Bosolaphorus	Caudoviricetes	Caudovirales	Myoviridae	272228	Erwinia
MG655268.1	Erwinia phage vB_EamM_Desertfox	Caudoviricetes	Caudovirales	Myoviridae	272458	Erwinia
MG655269.1	Erwinia phage vB_EamM_MadMel	Caudoviricetes	Caudovirales	Myoviridae	275000	Erwinia
MG655270.1	Erwinia phage vB_EamM_Mortimer	Caudoviricetes	Caudovirales	Myoviridae	273914	Erwinia
NC_017984.1	Acinetobacter phage AP22	Caudoviricetes	Caudovirales	Myoviridae	46387	Acinetobacter
KJ817802.1	Acinetobacter phage YMC-13-01-C62	Caudoviricetes	Caudovirales	Myoviridae	44844	Acinetobacter
NC_024785.1	Acinetobacter phage YMC-13-01-C62	Caudoviricetes	Caudovirales	Myoviridae	44844	Acinetobacter
NC_028887.1	Bacillus phage AvesoBmore	Caudoviricetes	Caudovirales	Myoviridae	167431	Bacillus
KT307976.1	Bacillus phage AvesoBmore	Caudoviricetes	Caudovirales	Myoviridae	167431	Bacillus
NC_018863.1	Bacillus phage B4	Caudoviricetes	Caudovirales	Myoviridae	162596	Bacillus
JN790865.1	Bacillus phage B4	Caudoviricetes	Caudovirales	Myoviridae	162596	Bacillus
JN797796.1	Bacillus phage B5S	Caudoviricetes	Caudovirales	Myoviridae	162598	Bacillus
NC_022769.1	Bacillus phage BigBertha	Caudoviricetes	Caudovirales	Myoviridae	165238	Bacillus
KF669647.1	Bacillus phage BigBertha	Caudoviricetes	Caudovirales	Myoviridae	165238	Bacillus
KU737345.1	Bacillus phage Juglone	Caudoviricetes	Caudovirales	Myoviridae	164227	Bacillus
KJ489402.1	Bacillus phage Riley	Caudoviricetes	Caudovirales	Myoviridae	162816	Bacillus
NC_024788.1	Bacillus phage Riley	Caudoviricetes	Caudovirales	Myoviridae	162816	Bacillus
KF669662.1	Bacillus phage Spock	Caudoviricetes	Caudovirales	Myoviridae	164297	Bacillus
NC_022763.1	Bacillus phage Spock	Caudoviricetes	Caudovirales	Myoviridae	164297	Bacillus
NC_022088.2	Bacillus phage Troll	Caudoviricetes	Caudovirales	Myoviridae	163019	Bacillus
KF208639.2	Bacillus phage Troll	Caudoviricetes	Caudovirales	Myoviridae	163019	Bacillus
NC_005135.1	Aeromonas virus 44RR2	Caudoviricetes	Caudovirales	Myoviridae	173591	Aeromonas
AY375531.1	Aeromonas virus 44RR2	Caudoviricetes	Caudovirales	Myoviridae	173591	Aeromonas
NC_018856.1	Bacillus phage Bastille	Caudoviricetes	Caudovirales	Myoviridae	153962	Bacillus
JF966203.1	Bacillus phage Bastille	Caudoviricetes	Caudovirales	Myoviridae	153962	Bacillus
NC_024216.1	Bacillus phage CAM003	Caudoviricetes	Caudovirales	Myoviridae	160541	Bacillus
KJ489397.1	Bacillus phage CAM003	Caudoviricetes	Caudovirales	Myoviridae	160541	Bacillus
JF704092.1	Mycobacterium phage Alice	Caudoviricetes	Caudovirales	Myoviridae	153401	Mycobacterium
NC_028986.1	Mycobacterium phage Alice	Caudoviricetes	Caudovirales	Myoviridae	153401	Mycobacterium
NC_021348.1	Mycobacterium phage ArcherS7	Caudoviricetes	Caudovirales	Myoviridae	156558	Mycobacterium
KC748970.1	Mycobacterium phage ArcherS7	Caudoviricetes	Caudovirales	Myoviridae	156558	Mycobacterium
NC_021349.1	Mycobacterium phage Astraea	Caudoviricetes	Caudovirales	Myoviridae	154872	Mycobacterium
KC691257.1	Mycobacterium phage Astraea	Caudoviricetes	Caudovirales	Myoviridae	154872	Mycobacterium
JQ911768.1	Mycobacterium phage Ava3	Caudoviricetes	Caudovirales	Myoviridae	154466	Mycobacterium
NC_029044.1	Mycobacterium phage Breeniome	Caudoviricetes	Caudovirales	Myoviridae	154434	Mycobacterium
KF006817.1	Mycobacterium phage Breeniome	Caudoviricetes	Caudovirales	Myoviridae	154434	Mycobacterium
NC_004687.1	Mycobacterium phage Bxz1	Caudoviricetes	Caudovirales	Myoviridae	156102	Mycobacterium
AY129337.1	Mycobacterium phage Bxz1	Caudoviricetes	Caudovirales	Myoviridae	156102	Mycobacterium
NC_011271.1	Mycobacterium phage Cali	Caudoviricetes	Caudovirales	Myoviridae	155372	Mycobacterium
EU826471.1	Mycobacterium phage Cali	Caudoviricetes	Caudovirales	Myoviridae	155372	Mycobacterium
NC_008207.1	Mycobacterium phage Catera	Caudoviricetes	Caudovirales	Myoviridae	153766	Mycobacterium
DQ398053.1	Mycobacterium phage Catera	Caudoviricetes	Caudovirales	Myoviridae	153766	Mycobacterium
JN412588.1	Mycobacterium phage Dandelion	Caudoviricetes	Caudovirales	Myoviridae	157568	Mycobacterium
NC_023696.1	Mycobacterium phage Dandelion	Caudoviricetes	Caudovirales	Myoviridae	157568	Mycobacterium
JF704116.1	Mycobacterium phage Drazdys	Caudoviricetes	Caudovirales	Myoviridae	156281	Mycobacterium
KT365398.1	Mycobacterium phage DTDevon	Caudoviricetes	Caudovirales	Myoviridae	156754	Mycobacterium
KT365400.1	Mycobacterium phage ErnieJ	Caudoviricetes	Caudovirales	Myoviridae	153243	Mycobacterium
GQ303260.1	Mycobacterium phage ET08	Caudoviricetes	Caudovirales	Myoviridae	155445	Mycobacterium
NC_013650.1	Mycobacterium phage ET08	Caudoviricetes	Caudovirales	Myoviridae	155445	Mycobacterium
JF704096.1	Mycobacterium phage Ghost	Caudoviricetes	Caudovirales	Myoviridae	155167	Mycobacterium
NC_021346.1	Mycobacterium phage Gizmo	Caudoviricetes	Caudovirales	Myoviridae	157482	Mycobacterium
KC748968.1	Mycobacterium phage Gizmo	Caudoviricetes	Caudovirales	Myoviridae	157482	Mycobacterium
KT281790.1	Mycobacterium phage HyRo	Caudoviricetes	Caudovirales	Myoviridae	153714	Mycobacterium
NC_028869.1	Mycobacterium phage HyRo	Caudoviricetes	Caudovirales	Myoviridae	153714	Mycobacterium
JN412592.1	Mycobacterium phage LinStu	Caudoviricetes	Caudovirales	Myoviridae	153882	Mycobacterium
NC_023714.1	Mycobacterium phage LinStu	Caudoviricetes	Caudovirales	Myoviridae	153882	Mycobacterium
KX369583.1	Mycobacterium phage Littleton	Caudoviricetes	Caudovirales	Myoviridae	155800	Mycobacterium
GQ303262.1	Mycobacterium phage LRRHood	Caudoviricetes	Caudovirales	Myoviridae	154349	Mycobacterium
KX831080.1	Mycobacterium phage Lukilu	Caudoviricetes	Caudovirales	Myoviridae	157034	Mycobacterium
KR080196.1	Mycobacterium phage Momo	Caudoviricetes	Caudovirales	Myoviridae	154553	Mycobacterium
JN699626.1	Mycobacterium phage MoMoMixon	Caudoviricetes	Caudovirales	Myoviridae	154573	Mycobacterium
NC_023733.1	Mycobacterium phage MoMoMixon	Caudoviricetes	Caudovirales	Myoviridae	154573	Mycobacterium
JN699627.1	Mycobacterium phage Nappy	Caudoviricetes	Caudovirales	Myoviridae	156646	Mycobacterium
NC_023725.1	Mycobacterium phage Nappy	Caudoviricetes	Caudovirales	Myoviridae	156646	Mycobacterium
JN699013.1	Mycobacterium phage Pio	Caudoviricetes	Caudovirales	Myoviridae	156758	Mycobacterium
JN624850.1	Mycobacterium phage Pleione	Caudoviricetes	Caudovirales	Myoviridae	155586	Mycobacterium
NC_023737.1	Mycobacterium phage Pleione	Caudoviricetes	Caudovirales	Myoviridae	155586	Mycobacterium
NC_011272.1	Mycobacterium phage Rizal	Caudoviricetes	Caudovirales	Myoviridae	153894	Mycobacterium
EU826467.1	Mycobacterium phage Rizal	Caudoviricetes	Caudovirales	Myoviridae	153894	Mycobacterium
NC_011269.1	Mycobacterium phage ScottMcG	Caudoviricetes	Caudovirales	Myoviridae	154017	Mycobacterium
EU826469.2	Mycobacterium phage ScottMcG	Caudoviricetes	Caudovirales	Myoviridae	154017	Mycobacterium
JN204348.1	Mycobacterium phage Sebata	Caudoviricetes	Caudovirales	Myoviridae	155286	Mycobacterium
KF024734.1	Mycobacterium phage Shrimp	Caudoviricetes	Caudovirales	Myoviridae	155714	Mycobacterium
NC_011270.1	Mycobacterium phage Spud	Caudoviricetes	Caudovirales	Myoviridae	154906	Mycobacterium
EU826468.1	Mycobacterium phage Spud	Caudoviricetes	Caudovirales	Myoviridae	154906	Mycobacterium
JN699625.1	Mycobacterium phage Wally	Caudoviricetes	Caudovirales	Myoviridae	155299	Mycobacterium
KJ595575.1	Mycobacterium phage Willis	Caudoviricetes	Caudovirales	Myoviridae	155476	Mycobacterium
KT321476.1	Mycobacterium phage Zeenon	Caudoviricetes	Caudovirales	Myoviridae	155292	Mycobacterium
KM881426.1	Mycobacterium phage ZygoTaiga	Caudoviricetes	Caudovirales	Myoviridae	157204	Mycobacterium
NC_029001.1	Clostridium phage phiCDHM11	Caudoviricetes	Caudovirales	Myoviridae	32000	Clostridium
HG798901.1	Clostridium phage phiCDHM11	Caudoviricetes	Caudovirales	Myoviridae	32000	Clostridium
DQ466086.1	Clostridium virus phiC2	Caudoviricetes	Caudovirales	Myoviridae	56538	Clostridium
NC_009231.1	Clostridium virus phiC2	Caudoviricetes	Caudovirales	Myoviridae	56538	Clostridium
AY855346.1	Clostridium virus phiCD119	Caudoviricetes	Caudovirales	Myoviridae	53325	Clostridium
NC_007917.1	Clostridium virus phiCD119	Caudoviricetes	Caudovirales	Myoviridae	53325	Clostridium
EU719189.1	Clostridium virus phiCD27	Caudoviricetes	Caudovirales	Myoviridae	50930	Clostridium
NC_011398.1	Clostridium virus phiCD27	Caudoviricetes	Caudovirales	Myoviridae	50930	Clostridium
HE815464.1	Campylobacter virus CP21	Caudoviricetes	Caudovirales	Myoviridae	182833	Campylobacter
NC_019507.1	Campylobacter virus CP21	Caudoviricetes	Caudovirales	Myoviridae	182833	Campylobacter
NC_027997.1	Campylobacter virus CP220	Caudoviricetes	Caudovirales	Myoviridae	177534	Campylobacter
FN667788.1	Campylobacter virus CP220	Caudoviricetes	Caudovirales	Myoviridae	177534	Campylobacter
NC_027996.1	Campylobacter virus CPt10	Caudoviricetes	Caudovirales	Myoviridae	175720	Campylobacter
FN667789.1	Campylobacter virus CPt10	Caudoviricetes	Caudovirales	Myoviridae	175720	Campylobacter
HM246724.1	Campylobacter virus IBB35	Caudoviricetes	Caudovirales	Myoviridae	24608	Campylobacter
HM246721.1	Campylobacter virus IBB35	Caudoviricetes	Caudovirales	Myoviridae	51534	Campylobacter
HM246722.1	Campylobacter virus IBB35	Caudoviricetes	Caudovirales	Myoviridae	27985	Campylobacter
HM246720.1	Campylobacter virus IBB35	Caudoviricetes	Caudovirales	Myoviridae	53237	Campylobacter
HM246723.1	Campylobacter virus IBB35	Caudoviricetes	Caudovirales	Myoviridae	14701	Campylobacter
KF554508.2	Bacillus phage CP-51	Caudoviricetes	Caudovirales	Myoviridae	138658	Bacillus
NC_025423.1	Bacillus phage CP-51	Caudoviricetes	Caudovirales	Myoviridae	138658	Bacillus
KC595512.2	Bacillus phage JL	Caudoviricetes	Caudovirales	Myoviridae	137918	Bacillus
NC_028982.1	Bacillus phage JL	Caudoviricetes	Caudovirales	Myoviridae	137918	Bacillus
KC595513.2	Bacillus phage Shanette	Caudoviricetes	Caudovirales	Myoviridae	138877	Bacillus
NC_028983.1	Bacillus phage Shanette	Caudoviricetes	Caudovirales	Myoviridae	138877	Bacillus
NC_018861.1	Campylobacter phage CP30A	Caudoviricetes	Caudovirales	Myoviridae	133572	Campylobacter
JX569801.1	Campylobacter phage CP30A	Caudoviricetes	Caudovirales	Myoviridae	133572	Campylobacter
KF148616.1	Campylobacter phage CP8	Caudoviricetes	Caudovirales	Myoviridae	132667	Campylobacter
NC_031909.1	Campylobacter phage PC14	Caudoviricetes	Caudovirales	Myoviridae	134927	Campylobacter
KX236333.1	Campylobacter phage PC14	Caudoviricetes	Caudovirales	Myoviridae	134927	Campylobacter
FR823450.1	Campylobacter virus CP81	Caudoviricetes	Caudovirales	Myoviridae	132454	Campylobacter
NC_016562.1	Campylobacter virus CPX	Caudoviricetes	Caudovirales	Myoviridae	132662	Campylobacter
JN132397.1	Campylobacter virus CPX	Caudoviricetes	Caudovirales	Myoviridae	132662	Campylobacter
GU296433.1	Campylobacter virus NCTC12673	Caudoviricetes	Caudovirales	Myoviridae	135041	Campylobacter
NC_015464.1	Campylobacter virus NCTC12673	Caudoviricetes	Caudovirales	Myoviridae	135041	Campylobacter
NC_007623.1	Pseudomonas phage EL	Caudoviricetes	Caudovirales	Myoviridae	211215	Pseudomonas
AJ697969.1	Pseudomonas phage EL	Caudoviricetes	Caudovirales	Myoviridae	211215	Pseudomonas
NC_013594.1	Escherichia phage D108	Caudoviricetes	Caudovirales	Myoviridae	37235	Escherichia
GQ357916.1	Escherichia phage D108	Caudoviricetes	Caudovirales	Myoviridae	37235	Escherichia
NC_000929.1	Escherichia virus Mu	Caudoviricetes	Caudovirales	Myoviridae	36717	Escherichia
AF083977.1	Escherichia virus Mu	Caudoviricetes	Caudovirales	Myoviridae	36717	Escherichia
JF832915.1	Haemophilus phage SuMu	Caudoviricetes	Caudovirales	Myoviridae	37151	Haemophilus
NC_019455.1	Haemophilus phage SuMu	Caudoviricetes	Caudovirales	Myoviridae	37151	Haemophilus
NC_028766.1	Mannheimia phage vB_MhM_3927AP2	Caudoviricetes	Caudovirales	Myoviridae	33755	Mannheimia
KP137440.1	Mannheimia phage vB_MhM_3927AP2	Caudoviricetes	Caudovirales	Myoviridae	33755	Mannheimia
KP010268.1	Shigella phage SfMu	Caudoviricetes	Caudovirales	Myoviridae	37146	Shigella
NC_027382.1	Shigella phage SfMu	Caudoviricetes	Caudovirales	Myoviridae	37146	Shigella
NC_022771.1	Bacillus phage Grass	Caudoviricetes	Caudovirales	Myoviridae	156648	Bacillus
KF669652.1	Bacillus phage Grass	Caudoviricetes	Caudovirales	Myoviridae	156648	Bacillus
AP013029.1	Bacillus phage phiNIT1	Caudoviricetes	Caudovirales	Myoviridae	155631	Bacillus
NC_021856.1	Bacillus phage phiNIT1	Caudoviricetes	Caudovirales	Myoviridae	155631	Bacillus
NC_030903.1	Bacillus phage SPG24	Caudoviricetes	Caudovirales	Myoviridae	152069	Bacillus
AB930182.1	Bacillus phage SPG24	Caudoviricetes	Caudovirales	Myoviridae	152069	Bacillus
NC_027360.1	Enterobacteriaphage UAB_Phi87	Caudoviricetes	Caudovirales	Myoviridae	87603	Enterobacteriaphage
JN225449.1	Enterobacteriaphage UAB_Phi87	Caudoviricetes	Caudovirales	Myoviridae	87603	Enterobacteriaphage
NC_015292.1	Erwinia phage phiEa104	Caudoviricetes	Caudovirales	Myoviridae	84565	Erwinia
FQ482083.1	Erwinia phage phiEa104	Caudoviricetes	Caudovirales	Myoviridae	84565	Erwinia
EU710883.1	Erwinia phage phiEa21-4	Caudoviricetes	Caudovirales	Myoviridae	84576	Erwinia
NC_011811.1	Erwinia phage phiEa21-4	Caudoviricetes	Caudovirales	Myoviridae	84576	Erwinia
KP869100.1	Escherichia coli O157 typing phage 1	Caudoviricetes	Caudovirales	Myoviridae	88531	Escherichia
NC_027369.1	Escherichia phage EC6	Caudoviricetes	Caudovirales	Myoviridae	86231	Escherichia
JX560968.1	Escherichia phage EC6	Caudoviricetes	Caudovirales	Myoviridae	86231	Escherichia
NC_028872.1	Escherichia phage HY02	Caudoviricetes	Caudovirales	Myoviridae	86252	Escherichia
KM092515.1	Escherichia phage HY02	Caudoviricetes	Caudovirales	Myoviridae	86252	Escherichia
NC_029023.1	Escherichia phage JH2	Caudoviricetes	Caudovirales	Myoviridae	87712	Escherichia
KF055347.1	Escherichia phage JH2	Caudoviricetes	Caudovirales	Myoviridae	87712	Escherichia
NC_028825.1	Escherichia phage vB_EcoM_AYO145A	Caudoviricetes	Caudovirales	Myoviridae	87372	Escherichia
KR014248.1	Escherichia phage vB_EcoM_AYO145A	Caudoviricetes	Caudovirales	Myoviridae	87372	Escherichia
NC_027337.1	Escherichia phage vB_EcoM-VpaE1	Caudoviricetes	Caudovirales	Myoviridae	88403	Escherichia
KM657822.1	Escherichia phage vB_EcoM-VpaE1	Caudoviricetes	Caudovirales	Myoviridae	88403	Escherichia
EU877232.1	Escherichia phage wV8	Caudoviricetes	Caudovirales	Myoviridae	88487	Escherichia
NC_012749.1	Escherichia phage wV8	Caudoviricetes	Caudovirales	Myoviridae	88487	Escherichia
NC_005282.1	Salmonella phage FelixO1	Caudoviricetes	Caudovirales	Myoviridae	86155	Salmonella
AF320576.1	Salmonella phage FelixO1	Caudoviricetes	Caudovirales	Myoviridae	86155	Salmonella
AF071201.1	Salmonella phage FelixO1	Caudoviricetes	Caudovirales	Myoviridae	11495	Salmonella
JF461087.1	Salmonella phage FO1a	Caudoviricetes	Caudovirales	Myoviridae	83331	Salmonella
KP143762.1	Salmonella phage Mushroom	Caudoviricetes	Caudovirales	Myoviridae	87709	Salmonella
KP010413.1	Salmonella phage vB_SPuM_SP116	Caudoviricetes	Caudovirales	Myoviridae	87510	Salmonella
NC_027329.1	Salmonella phage vB_SPuM_SP116	Caudoviricetes	Caudovirales	Myoviridae	87510	Salmonella
MG251392.1	Salmonella virus VSe102	Caudoviricetes	Caudovirales	Myoviridae	86365	Salmonella
MG251391.1	Salmonella virus VSe11	Caudoviricetes	Caudovirales	Myoviridae	86360	Salmonella
HQ728263.1	Erwinia phage vB_Eam-MM7	Caudoviricetes	Caudovirales	Myoviridae	84694	Erwinia
KT001916.1	Citrobacter phage Michonne	Caudoviricetes	Caudovirales	Myoviridae	90000	Citrobacter
NC_028247.1	Citrobacter phage Michonne	Caudoviricetes	Caudovirales	Myoviridae	90000	Citrobacter
KM236239.1	Citrobacter phage Moogle	Caudoviricetes	Caudovirales	Myoviridae	87999	Citrobacter
NC_027293.1	Citrobacter phage Moogle	Caudoviricetes	Caudovirales	Myoviridae	87999	Citrobacter
KT363872.2	Citrobacter phage Mordin	Caudoviricetes	Caudovirales	Myoviridae	89596	Citrobacter
KT454805.2	Escherichia phage SUSP1	Caudoviricetes	Caudovirales	Myoviridae	90743	Escherichia
NC_028808.1	Escherichia phage SUSP1	Caudoviricetes	Caudovirales	Myoviridae	90743	Escherichia
KT454806.2	Escherichia phage SUSP2	Caudoviricetes	Caudovirales	Myoviridae	88698	Escherichia
NC_028935.1	Escherichia phage SUSP2	Caudoviricetes	Caudovirales	Myoviridae	88698	Escherichia
NC_031110.1	Pseudomonas phage phiMK	Caudoviricetes	Caudovirales	Myoviridae	93129	Pseudomonas
KU761955.1	Pseudomonas phage phiMK	Caudoviricetes	Caudovirales	Myoviridae	93129	Pseudomonas
KY626162.1	Salmonella phage Si3	Caudoviricetes	Caudovirales	Myoviridae	84419	Salmonella
MF370225.1	Salmonella phage ST11	Caudoviricetes	Caudovirales	Myoviridae	82101	Salmonella
AF503408.1	Enterobacteria phage P7	Caudoviricetes	Caudovirales	Myoviridae	101660	Enterobacteria
AF234173.1	Escherichia virus P1	Caudoviricetes	Caudovirales	Myoviridae	94481	Escherichia
AF234172.1	Escherichia virus P1	Caudoviricetes	Caudovirales	Myoviridae	94800	Escherichia
NC_005856.1	Escherichia virus P1	Caudoviricetes	Caudovirales	Myoviridae	94800	Escherichia
FO818745.1	Escherichia phage RCS47	Caudoviricetes	Caudovirales	Myoviridae	115154	Escherichia
KR869157.1	Pseudomonas phage vB_PaeM_CEB_DP1	Caudoviricetes	Caudovirales	Myoviridae	66158	Pseudomonas
MF490241.1	Pseudomonas phage vB_PaeM_E215	Caudoviricetes	Caudovirales	Myoviridae	66789	Pseudomonas
MF490240.1	Pseudomonas phage vB_PaeM_E217	Caudoviricetes	Caudovirales	Myoviridae	66291	Pseudomonas
NC_031129.1	Salmonella phage SJ46	Caudoviricetes	Caudovirales	Myoviridae	103445	Salmonella
KU760857.1	Salmonella phage SJ46	Caudoviricetes	Caudovirales	Myoviridae	103445	Salmonella
JN254800.1	Pseudomonas phage NH-4	Caudoviricetes	Caudovirales	Myoviridae	66116	Pseudomonas
NC_019451.1	Pseudomonas phage NH-4	Caudoviricetes	Caudovirales	Myoviridae	66116	Pseudomonas
NC_026586.1	Pseudomonas phage vB_PaeM_PAO1_Ab27	Caudoviricetes	Caudovirales	Myoviridae	66299	Pseudomonas
LN610579.1	Pseudomonas phage vB_PaeM_PAO1_Ab27	Caudoviricetes	Caudovirales	Myoviridae	66299	Pseudomonas
LN610588.1	Pseudomonas phage vB_PaeM_PAO1_Ab29	Caudoviricetes	Caudovirales	Myoviridae	66326	Pseudomonas
DQ674738.2	Aeromonas virus phiO18P	Caudoviricetes	Caudovirales	Myoviridae	33985	Aeromonas
U24159.1	Haemophilus virus HP1	Caudoviricetes	Caudovirales	Myoviridae	32355	Haemophilus
NC_001697.1	Haemophilus virus HP1	Caudoviricetes	Caudovirales	Myoviridae	32355	Haemophilus
NC_003315.1	Haemophilus virus HP2	Caudoviricetes	Caudovirales	Myoviridae	31508	Haemophilus
AY027935.1	Haemophilus virus HP2	Caudoviricetes	Caudovirales	Myoviridae	31508	Haemophilus
NC_008193.1	Pasteurella virus F108	Caudoviricetes	Caudovirales	Myoviridae	30505	Pasteurella
DQ114220.1	Pasteurella virus F108	Caudoviricetes	Caudovirales	Myoviridae	30505	Pasteurella
KX058879.1	Vibrio phage VcP032	Caudoviricetes	Caudovirales	Myoviridae	33108	Vibrio
AF125163.2	Vibrio virus K139	Caudoviricetes	Caudovirales	Myoviridae	33106	Vibrio
NC_003313.1	Vibrio virus K139	Caudoviricetes	Caudovirales	Myoviridae	33106	Vibrio
AB374228.1	Vibrio virus Kappa	Caudoviricetes	Caudovirales	Myoviridae	33507	Vibrio
NC_009542.2	Aeromonas phage phiO18P	Caudoviricetes	Caudovirales	Myoviridae	33985	Aeromonas
KU504502.1	Vibrio phage 919TP	Caudoviricetes	Caudovirales	Myoviridae	33133	Vibrio
CP008753.1	Burkholderia phage BEK	Caudoviricetes	Caudovirales	Myoviridae	37631	Burkholderia
GU911304.1	Burkholderia phage KL3	Caudoviricetes	Caudovirales	Myoviridae	40555	Burkholderia
NC_015266.1	Burkholderia phage KL3	Caudoviricetes	Caudovirales	Myoviridae	40555	Burkholderia
NC_015273.1	Burkholderia phage KS14	Caudoviricetes	Caudovirales	Myoviridae	32317	Burkholderia
HM461982.1	Burkholderia phage KS14	Caudoviricetes	Caudovirales	Myoviridae	32317	Burkholderia
GU911303.1	Burkholderia phage KS5	Caudoviricetes	Caudovirales	Myoviridae	37236	Burkholderia
NC_015265.1	Burkholderia phage KS5	Caudoviricetes	Caudovirales	Myoviridae	37236	Burkholderia
JX681814.1	Burkholderia phage phiX216	Caudoviricetes	Caudovirales	Myoviridae	37637	Burkholderia
DQ087285.2	Burkholderia virus phi52237	Caudoviricetes	Caudovirales	Myoviridae	37639	Burkholderia
NC_007145.2	Burkholderia virus phi52237	Caudoviricetes	Caudovirales	Myoviridae	37639	Burkholderia
CP000624.1	Burkholderia virus phiE122	Caudoviricetes	Caudovirales	Myoviridae	36690	Burkholderia
NC_009236.1	Burkholderia virus phiE122	Caudoviricetes	Caudovirales	Myoviridae	36690	Burkholderia
CP000623.1	Burkholderia virus phiE202	Caudoviricetes	Caudovirales	Myoviridae	35741	Burkholderia
NC_009234.1	Burkholderia virus phiE202	Caudoviricetes	Caudovirales	Myoviridae	35741	Burkholderia
NC_022750.1	Enterobacteria phage fiAA91-ss	Caudoviricetes	Caudovirales	Myoviridae	33628	Enterobacteria
KF322032.1	Enterobacteria phage fiAA91-ss	Caudoviricetes	Caudovirales	Myoviridae	33628	Enterobacteria
NC_001609.1	Enterobacteria phage P4	Caudoviricetes	Caudovirales	Myoviridae	11624	Enterobacteria
X51522.1	Enterobacteria phage P4	Caudoviricetes	Caudovirales	Myoviridae	11624	Enterobacteria
MF276773.2	Erwinia phage EtG	Caudoviricetes	Caudovirales	Myoviridae	30413	Erwinia
NC_028896.1	Escherichia phage pro147	Caudoviricetes	Caudovirales	Myoviridae	32675	Escherichia
KR073660.1	Escherichia phage pro147	Caudoviricetes	Caudovirales	Myoviridae	32675	Escherichia
KR073661.1	Escherichia phage pro483	Caudoviricetes	Caudovirales	Myoviridae	29237	Escherichia
NC_028943.1	Escherichia phage pro483	Caudoviricetes	Caudovirales	Myoviridae	29237	Escherichia
NC_001317.1	Escherichia virus 186	Caudoviricetes	Caudovirales	Myoviridae	30624	Escherichia
KC618326.1	Escherichia virus P2	Caudoviricetes	Caudovirales	Myoviridae	31200	Escherichia
NC_001895.1	Escherichia virus P2	Caudoviricetes	Caudovirales	Myoviridae	33593	Escherichia
AF063097.1	Escherichia virus P2	Caudoviricetes	Caudovirales	Myoviridae	33593	Escherichia
AY135739.1	Escherichia virus Wphi	Caudoviricetes	Caudovirales	Myoviridae	32684	Escherichia
NC_005056.1	Escherichia virus Wphi	Caudoviricetes	Caudovirales	Myoviridae	32684	Escherichia
DQ426905.1	Mannheimia phage phiMhaA1-BAA410	Caudoviricetes	Caudovirales	Myoviridae	34600	Mannheimia
KP137436.1	Mannheimia phage vB_MhM_1127AP1	Caudoviricetes	Caudovirales	Myoviridae	36745	Mannheimia
JN255163.1	Mannheimia phage vB_MhM_1152AP	Caudoviricetes	Caudovirales	Myoviridae	34719	Mannheimia
KP137438.1	Mannheimia phage vB_MhM_2256AP1	Caudoviricetes	Caudovirales	Myoviridae	34926	Mannheimia
KP137432.1	Mannheimia phage vB_MhM_535AP1	Caudoviricetes	Caudovirales	Myoviridae	34565	Mannheimia
KP137434.1	Mannheimia phage vB_MhM_587AP1	Caudoviricetes	Caudovirales	Myoviridae	35764	Mannheimia
NC_028898.1	Mannheimia phage vB_MhM_587AP1	Caudoviricetes	Caudovirales	Myoviridae	35764	Mannheimia
NC_008201.1	Mannheimia virus PHL101	Caudoviricetes	Caudovirales	Myoviridae	34525	Mannheimia
DQ426904.1	Mannheimia virus PHL101	Caudoviricetes	Caudovirales	Myoviridae	34525	Mannheimia
Y13918.1	Pseudomonas phage phiCTX	Caudoviricetes	Caudovirales	Myoviridae	35559	Pseudomonas
AB008550.1	Pseudomonas phage phiCTX	Caudoviricetes	Caudovirales	Myoviridae	35580	Pseudomonas
NC_003278.1	Pseudomonas virus phiCTX	Caudoviricetes	Caudovirales	Myoviridae	35580	Pseudomonas
AB276040.1	Ralstonia phage RSA1	Caudoviricetes	Caudovirales	Myoviridae	38760	Ralstonia
NC_025115.1	Ralstonia phage RSY1	Caudoviricetes	Caudovirales	Myoviridae	40002	Ralstonia
AB981169.1	Ralstonia phage RSY1	Caudoviricetes	Caudovirales	Myoviridae	40002	Ralstonia
NC_009382.1	Ralstonia virus RSA1	Caudoviricetes	Caudovirales	Myoviridae	38760	Ralstonia
KC139521.1	Salmonella phage FSL SP-004	Caudoviricetes	Caudovirales	Myoviridae	29742	Salmonella
NC_021774.1	Salmonella phage FSL SP-004	Caudoviricetes	Caudovirales	Myoviridae	29742	Salmonella
NC_029003.2	Salmonella phage SEN1	Caudoviricetes	Caudovirales	Myoviridae	29733	Salmonella
KT630644.2	Salmonella phage SEN1	Caudoviricetes	Caudovirales	Myoviridae	29733	Salmonella
NC_029015.2	Salmonella phage SEN4	Caudoviricetes	Caudovirales	Myoviridae	33509	Salmonella
KT630645.2	Salmonella phage SEN4	Caudoviricetes	Caudovirales	Myoviridae	33509	Salmonella
KT630647.2	Salmonella phage SEN8	Caudoviricetes	Caudovirales	Myoviridae	35203	Salmonella
NC_010463.1	Salmonella virus Fels2	Caudoviricetes	Caudovirales	Myoviridae	33693	Salmonella
NC_005340.1	Salmonella virus PsP3	Caudoviricetes	Caudovirales	Myoviridae	30636	Salmonella
AY135486.1	Salmonella virus PsP3	Caudoviricetes	Caudovirales	Myoviridae	30636	Salmonella
NC_023588.1	Stenotrophomonas phage Smp131	Caudoviricetes	Caudovirales	Myoviridae	33525	Stenotrophomonas
JQ809663.1	Stenotrophomonas phage Smp131	Caudoviricetes	Caudovirales	Myoviridae	33525	Stenotrophomonas
NC_004745.1	Yersinia virus L413C	Caudoviricetes	Caudovirales	Myoviridae	30728	Yersinia
AY251033.1	Yersinia virus L413C	Caudoviricetes	Caudovirales	Myoviridae	30728	Yersinia
NC_010821.1	Pseudomonas phage 201phi2-1	Caudoviricetes	Caudovirales	Myoviridae	316674	Pseudomonas
EU197055.1	Pseudomonas phage 201phi2-1	Caudoviricetes	Caudovirales	Myoviridae	316674	Pseudomonas
KU521356.1	Pseudomonas phage KTN4	Caudoviricetes	Caudovirales	Myoviridae	279593	Pseudomonas
MF063068.1	Pseudomonas phage Noxifer	Caudoviricetes	Caudovirales	Myoviridae	278136	Pseudomonas
JX233784.1	Pseudomonas phage PA7	Caudoviricetes	Caudovirales	Myoviridae	266743	Pseudomonas
MF042360.1	Pseudomonas phage Phabio	Caudoviricetes	Caudovirales	Myoviridae	309157	Pseudomonas
HQ630627.1	Pseudomonas phage PhiPA3	Caudoviricetes	Caudovirales	Myoviridae	309208	Pseudomonas
NC_028999.1	Pseudomonas phage PhiPA3	Caudoviricetes	Caudovirales	Myoviridae	309208	Pseudomonas
MF805716.1	Pseudomonas phage SL2	Caudoviricetes	Caudovirales	Myoviridae	279696	Pseudomonas
NC_004629.1	Pseudomonas virus phiKZ	Caudoviricetes	Caudovirales	Myoviridae	280334	Pseudomonas
AF399011.1	Pseudomonas virus phiKZ	Caudoviricetes	Caudovirales	Myoviridae	280334	Pseudomonas
JX483876.1	Rhizobium phage RHEph04	Caudoviricetes	Caudovirales	Myoviridae	53018	Rhizobium
AP014927.1	Ralstonia phage RSF1	Caudoviricetes	Caudovirales	Myoviridae	222888	Ralstonia
NC_028899.1	Ralstonia phage RSF1	Caudoviricetes	Caudovirales	Myoviridae	222888	Ralstonia
NC_028950.1	Ralstonia phage RSL2	Caudoviricetes	Caudovirales	Myoviridae	223932	Ralstonia
AP014693.1	Ralstonia phage RSL2	Caudoviricetes	Caudovirales	Myoviridae	223932	Ralstonia
NC_010811.2	Ralstonia phage phiRSL1	Caudoviricetes	Caudovirales	Myoviridae	231255	Ralstonia
AB366653.2	Ralstonia phage phiRSL1	Caudoviricetes	Caudovirales	Myoviridae	231255	Ralstonia
KF021268.1	Staphylococcus phage phiIBB-SEP1	Caudoviricetes	Caudovirales	Myoviridae	139928	Staphylococcus
KP027447.1	Staphylococcus phage phiIPLA-C1C	Caudoviricetes	Caudovirales	Myoviridae	140961	Staphylococcus
NC_028962.1	Staphylococcus phage phiIPLA-C1C	Caudoviricetes	Caudovirales	Myoviridae	140961	Staphylococcus
KU726251.1	Enterobacteria phage SEGD1	Caudoviricetes	Caudovirales	Myoviridae	239461	Enterobacteria
NC_027402.1	Salmonella phage SPN3US	Caudoviricetes	Caudovirales	Myoviridae	240413	Salmonella
JN641803.1	Salmonella phage SPN3US	Caudoviricetes	Caudovirales	Myoviridae	240413	Salmonella
KX495186.1	Bacillus phage PK16	Caudoviricetes	Caudovirales	Myoviridae	158127	Bacillus
NC_015253.1	Brochothrix phage A9	Caudoviricetes	Caudovirales	Myoviridae	127065	Brochothrix
HM242243.1	Brochothrix phage A9	Caudoviricetes	Caudovirales	Myoviridae	127065	Brochothrix
AP009390.1	Enterococcus phage phiEF24C	Caudoviricetes	Caudovirales	Myoviridae	142072	Enterococcus
NC_009904.1	Enterococcus phage phiEF24C	Caudoviricetes	Caudovirales	Myoviridae	142072	Enterococcus
AB609718.1	Enterococcus phage phiEF24C-P2	Caudoviricetes	Caudovirales	Myoviridae	142072	Enterococcus
FJ822135.1	Lactobacillus virus Lb338-1	Caudoviricetes	Caudovirales	Myoviridae	142111	Lactobacillus
NC_012530.1	Lactobacillus virus Lb338-1	Caudoviricetes	Caudovirales	Myoviridae	142111	Lactobacillus
NC_006565.1	Lactobacillus virus LP65	Caudoviricetes	Caudovirales	Myoviridae	131522	Lactobacillus
AY682195.1	Lactobacillus virus LP65	Caudoviricetes	Caudovirales	Myoviridae	131522	Lactobacillus
KY581279.1	Staphylococcus phage pSa-3	Caudoviricetes	Caudovirales	Myoviridae	137836	Staphylococcus
MF398190.1	Staphylococcus phage vB_SauM-fRuSau02	Caudoviricetes	Caudovirales	Myoviridae	148464	Staphylococcus
JX080302.2	Staphylococcus phage 676Z	Caudoviricetes	Caudovirales	Myoviridae	148564	Staphylococcus
EF136589.1	Staphylococcus phage 812	Caudoviricetes	Caudovirales	Myoviridae	12013	Staphylococcus
KJ206562.1	Staphylococcus phage 812	Caudoviricetes	Caudovirales	Myoviridae	138134	Staphylococcus
KJ206561.1	Staphylococcus phage 812	Caudoviricetes	Caudovirales	Myoviridae	139542	Staphylococcus
KJ206563.1	Staphylococcus phage 812	Caudoviricetes	Caudovirales	Myoviridae	138070	Staphylococcus
KJ206560.1	Staphylococcus phage 812	Caudoviricetes	Caudovirales	Myoviridae	139656	Staphylococcus
KJ206559.1	Staphylococcus phage 812	Caudoviricetes	Caudovirales	Myoviridae	142096	Staphylococcus
NC_029080.1	Staphylococcus phage 812	Caudoviricetes	Caudovirales	Myoviridae	142096	Staphylococcus
JX080301.2	Staphylococcus phage A3R	Caudoviricetes	Caudovirales	Myoviridae	141018	Staphylococcus
EU418428.2	Staphylococcus phage A5W	Caudoviricetes	Caudovirales	Myoviridae	145542	Staphylococcus
JX080303.2	Staphylococcus phage Fi200W	Caudoviricetes	Caudovirales	Myoviridae	148481	Staphylococcus
JQ686190.1	Staphylococcus phage GH15	Caudoviricetes	Caudovirales	Myoviridae	139806	Staphylococcus
NC_019448.1	Staphylococcus phage GH15	Caudoviricetes	Caudovirales	Myoviridae	139806	Staphylococcus
KP687431.1	Staphylococcus phage IME-SA1	Caudoviricetes	Caudovirales	Myoviridae	140218	Staphylococcus
KR902361.1	Staphylococcus phage IME-SA118	Caudoviricetes	Caudovirales	Myoviridae	139750	Staphylococcus
KR908644.1	Staphylococcus phage IME-SA119	Caudoviricetes	Caudovirales	Myoviridae	141028	Staphylococcus
KP687432.1	Staphylococcus phage IME-SA2	Caudoviricetes	Caudovirales	Myoviridae	140906	Staphylococcus
FR852584.1	Staphylococcus phage ISP	Caudoviricetes	Caudovirales	Myoviridae	138339	Staphylococcus
NC_019726.1	Staphylococcus phage JD007	Caudoviricetes	Caudovirales	Myoviridae	141836	Staphylococcus
JX878671.1	Staphylococcus phage JD007	Caudoviricetes	Caudovirales	Myoviridae	141836	Staphylococcus
NC_025416.1	Staphylococcus phage MCE-2014	Caudoviricetes	Caudovirales	Myoviridae	141907	Staphylococcus
KJ888149.1	Staphylococcus phage MCE-2014	Caudoviricetes	Caudovirales	Myoviridae	141907	Staphylococcus
JX080304.2	Staphylococcus phage MSA6	Caudoviricetes	Caudovirales	Myoviridae	148243	Staphylococcus
KM216423.1	Staphylococcus phage P108	Caudoviricetes	Caudovirales	Myoviridae	140807	Staphylococcus
NC_025426.1	Staphylococcus phage P108	Caudoviricetes	Caudovirales	Myoviridae	140807	Staphylococcus
JX080305.2	Staphylococcus phage P4W	Caudoviricetes	Caudovirales	Myoviridae	147590	Staphylococcus
KP027446.1	Staphylococcus phage phiIPLA-RODI	Caudoviricetes	Caudovirales	Myoviridae	142348	Staphylococcus
NC_028765.1	Staphylococcus phage phiIPLA-RODI	Caudoviricetes	Caudovirales	Myoviridae	142348	Staphylococcus
NC_023573.1	Staphylococcus phage phiSA12	Caudoviricetes	Caudovirales	Myoviridae	142094	Staphylococcus
AB903967.1	Staphylococcus phage phiSA12	Caudoviricetes	Caudovirales	Myoviridae	142094	Staphylococcus
KY779849.1	Staphylococcus phage qdsa002	Caudoviricetes	Caudovirales	Myoviridae	142499	Staphylococcus
NC_022920.1	Staphylococcus phage S25-3	Caudoviricetes	Caudovirales	Myoviridae	139738	Staphylococcus
AB853330.1	Staphylococcus phage S25-3	Caudoviricetes	Caudovirales	Myoviridae	139738	Staphylococcus
AB853331.1	Staphylococcus phage S25-4	Caudoviricetes	Caudovirales	Myoviridae	132123	Staphylococcus
NC_022918.1	Staphylococcus phage S25-4	Caudoviricetes	Caudovirales	Myoviridae	132123	Staphylococcus
MF001365.1	Staphylococcus phage SA3	Caudoviricetes	Caudovirales	Myoviridae	142827	Staphylococcus
JX875065.1	Staphylococcus phage SA5	Caudoviricetes	Caudovirales	Myoviridae	137031	Staphylococcus
JX080300.2	Staphylococcus phage Staph1N	Caudoviricetes	Caudovirales	Myoviridae	145647	Staphylococcus
KC012913.1	Staphylococcus phage Team1	Caudoviricetes	Caudovirales	Myoviridae	140903	Staphylococcus
NC_025417.1	Staphylococcus phage Team1	Caudoviricetes	Caudovirales	Myoviridae	140903	Staphylococcus
NC_007066.1	Staphylococcus virus G1	Caudoviricetes	Caudovirales	Myoviridae	138715	Staphylococcus
AY954969.1	Staphylococcus virus G1	Caudoviricetes	Caudovirales	Myoviridae	138715	Staphylococcus
KF766114.1	Staphylococcus virus K	Caudoviricetes	Caudovirales	Myoviridae	148317	Staphylococcus
NC_005880.2	Staphylococcus virus K	Caudoviricetes	Caudovirales	Myoviridae	148317	Staphylococcus
AY176327.1	Staphylococcus virus K	Caudoviricetes	Caudovirales	Myoviridae	127395	Staphylococcus
KJ094029.1	Listeria phage LP-064	Caudoviricetes	Caudovirales	Myoviridae	135279	Listeria
NC_024383.1	Listeria phage LP-083-2	Caudoviricetes	Caudovirales	Myoviridae	135831	Listeria
KJ094030.1	Listeria phage LP-083-2	Caudoviricetes	Caudovirales	Myoviridae	135831	Listeria
KJ094031.2	Listeria phage LP-124	Caudoviricetes	Caudovirales	Myoviridae	135764	Listeria
NC_021781.2	Listeria phage LP-125	Caudoviricetes	Caudovirales	Myoviridae	135281	Listeria
JX126918.2	Listeria phage LP-125	Caudoviricetes	Caudovirales	Myoviridae	135281	Listeria
NC_009811.2	Listeria virus A511	Caudoviricetes	Caudovirales	Myoviridae	137619	Listeria
X91069.1	Listeria virus A511	Caudoviricetes	Caudovirales	Myoviridae	10152	Listeria
DQ004855.1	Listeria virus P100	Caudoviricetes	Caudovirales	Myoviridae	131384	Listeria
KY779848.1	Staphylococcus phage qdsa001	Caudoviricetes	Caudovirales	Myoviridae	135563	Staphylococcus
KP881332.1	Staphylococcus phage Stau2	Caudoviricetes	Caudovirales	Myoviridae	133798	Staphylococcus
NC_030933.1	Staphylococcus phage Stau2	Caudoviricetes	Caudovirales	Myoviridae	133798	Staphylococcus
NC_019511.1	Staphylococcus virus SA11	Caudoviricetes	Caudovirales	Myoviridae	136326	Staphylococcus
JX194239.1	Staphylococcus virus SA11	Caudoviricetes	Caudovirales	Myoviridae	136326	Staphylococcus
NC_022761.1	Bacillus phage CampHawk	Caudoviricetes	Caudovirales	Myoviridae	146193	Bacillus
KF669649.1	Bacillus phage CampHawk	Caudoviricetes	Caudovirales	Myoviridae	146193	Bacillus
NC_011421.1	Bacillus virus SPO1	Caudoviricetes	Caudovirales	Myoviridae	132562	Bacillus
FJ230960.1	Bacillus virus SPO1	Caudoviricetes	Caudovirales	Myoviridae	132562	Bacillus
AF031901.1	Bacillus virus SPO1	Caudoviricetes	Caudovirales	Myoviridae	11500	Bacillus
JQ797329.1	Listeria phage vB_LmoM_AG20	Caudoviricetes	Caudovirales	Myoviridae	133057	Listeria
NC_020871.1	Listeria phage vB_LmoM_AG20	Caudoviricetes	Caudovirales	Myoviridae	133057	Listeria
HQ163896.1	Staphylococcus phage Sb-1	Caudoviricetes	Caudovirales	Myoviridae	127188	Staphylococcus
NC_023009.1	Staphylococcus phage Sb-1	Caudoviricetes	Caudovirales	Myoviridae	127188	Staphylococcus
JN797797.1	Bacillus phage BCP78	Caudoviricetes	Caudovirales	Myoviridae	156176	Bacillus
NC_018860.1	Bacillus phage BCP78	Caudoviricetes	Caudovirales	Myoviridae	156176	Bacillus
JN797798.1	Bacillus phage BCU4	Caudoviricetes	Caudovirales	Myoviridae	154371	Bacillus
NC_028890.1	Bacillus phage TsarBomba	Caudoviricetes	Caudovirales	Myoviridae	162486	Bacillus
KT224359.1	Bacillus phage TsarBomba	Caudoviricetes	Caudovirales	Myoviridae	162486	Bacillus
NC_022090.1	Staphylococcus phage vB_SauM_Remus	Caudoviricetes	Caudovirales	Myoviridae	134643	Staphylococcus
JX846612.1	Staphylococcus phage vB_SauM_Remus	Caudoviricetes	Caudovirales	Myoviridae	134643	Staphylococcus
NC_020877.1	Staphylococcus phage vB_SauM_Romulus	Caudoviricetes	Caudovirales	Myoviridae	131332	Staphylococcus
JX846613.1	Staphylococcus phage vB_SauM_Romulus	Caudoviricetes	Caudovirales	Myoviridae	131332	Staphylococcus
NC_007021.1	Staphylococcus virus Twort	Caudoviricetes	Caudovirales	Myoviridae	130706	Staphylococcus
AY954970.1	Staphylococcus virus Twort	Caudoviricetes	Caudovirales	Myoviridae	130706	Staphylococcus
MG250483.1	Aeromonas phage Ah1	Caudoviricetes	Caudovirales	Myoviridae	221116	Aeromonas
MG775043.1	Citrobacter phage vB_CroM_CrRp10	Caudoviricetes	Caudovirales	Myoviridae	171500	Citrobacter
LT614807.1	Cronobacter phage Pet-CM3-4	Caudoviricetes	Caudovirales	Myoviridae	171975	Cronobacter
KY683735.1	Escherichia phage ECD7	Caudoviricetes	Caudovirales	Myoviridae	164706	Escherichia
HM134276.1	Escherichia virus RB16	Caudoviricetes	Caudovirales	Myoviridae	176788	Escherichia
NC_014467.1	Escherichia virus RB16	Caudoviricetes	Caudovirales	Myoviridae	176788	Escherichia
DQ904452.1	Escherichia virus RB32	Caudoviricetes	Caudovirales	Myoviridae	165890	Escherichia
NC_008515.1	Escherichia virus RB32	Caudoviricetes	Caudovirales	Myoviridae	165890	Escherichia
NC_007023.1	Escherichia virus RB43	Caudoviricetes	Caudovirales	Myoviridae	180500	Escherichia
AY967407.1	Escherichia virus RB43	Caudoviricetes	Caudovirales	Myoviridae	180500	Escherichia
MF957259.1	Salmonella phage Melville	Caudoviricetes	Caudovirales	Myoviridae	159323	Salmonella
GU323318.1	Enterobacter phage CC31	Caudoviricetes	Caudovirales	Myoviridae	165540	Enterobacter
NC_014662.1	Enterobacter phage CC31	Caudoviricetes	Caudovirales	Myoviridae	165540	Enterobacter
KJ101592.1	Enterobacter phage PG7	Caudoviricetes	Caudovirales	Myoviridae	173276	Enterobacter
NC_023561.1	Enterobacter phage PG7	Caudoviricetes	Caudovirales	Myoviridae	173276	Enterobacter
KT239446.1	Klebsiella phage JD18	Caudoviricetes	Caudovirales	Myoviridae	166313	Klebsiella
NC_028686.1	Klebsiella phage JD18	Caudoviricetes	Caudovirales	Myoviridae	166313	Klebsiella
KR269720.1	Klebsiella phage PKO111	Caudoviricetes	Caudovirales	Myoviridae	168758	Klebsiella
NC_031095.1	Klebsiella phage PKO111	Caudoviricetes	Caudovirales	Myoviridae	168758	Klebsiella
NC_019500.1	Enterobacteria phage Bp7	Caudoviricetes	Caudovirales	Myoviridae	168066	Enterobacteria
HQ829472.1	Enterobacteria phage Bp7	Caudoviricetes	Caudovirales	Myoviridae	168066	Enterobacteria
HM071924.1	Enterobacteria phage IME08	Caudoviricetes	Caudovirales	Myoviridae	172253	Enterobacteria
NC_014260.1	Enterobacteria phage IME08	Caudoviricetes	Caudovirales	Myoviridae	172253	Enterobacteria
EU863409.1	Enterobacteria phage JS10	Caudoviricetes	Caudovirales	Myoviridae	171451	Enterobacteria
NC_012741.1	Enterobacteria phage JS10	Caudoviricetes	Caudovirales	Myoviridae	171451	Enterobacteria
KP007359.1	Enterobacteria phage vB_EcoM_VR5	Caudoviricetes	Caudovirales	Myoviridae	170473	Enterobacteria
NC_028881.1	Enterobacteria phage vB_EcoM_VR5	Caudoviricetes	Caudovirales	Myoviridae	170473	Enterobacteria
KT176190.1	Escherichia phage QL01	Caudoviricetes	Caudovirales	Myoviridae	170527	Escherichia
NC_028847.1	Escherichia phage QL01	Caudoviricetes	Caudovirales	Myoviridae	170527	Escherichia
KT321315.1	Enterobacter phage phiEap-3	Caudoviricetes	Caudovirales	Myoviridae	175814	Enterobacter
GU295964.1	Klebsiella phage KP15	Caudoviricetes	Caudovirales	Myoviridae	174436	Klebsiella
NC_014036.1	Klebsiella phage KP15	Caudoviricetes	Caudovirales	Myoviridae	174436	Klebsiella
NC_020080.1	Klebsiella phage KP27	Caudoviricetes	Caudovirales	Myoviridae	174413	Klebsiella
HQ918180.1	Klebsiella phage KP27	Caudoviricetes	Caudovirales	Myoviridae	174413	Klebsiella
NC_028750.1	Klebsiella phage Matisse	Caudoviricetes	Caudovirales	Myoviridae	176081	Klebsiella
KT001918.1	Klebsiella phage Matisse	Caudoviricetes	Caudovirales	Myoviridae	176081	Klebsiella
KT001919.1	Klebsiella phage Miro	Caudoviricetes	Caudovirales	Myoviridae	176055	Klebsiella
NC_028857.1	Citrobacter phage Merlin	Caudoviricetes	Caudovirales	Myoviridae	172733	Citrobacter
KT001915.1	Citrobacter phage Merlin	Caudoviricetes	Caudovirales	Myoviridae	172733	Citrobacter
KM236240.1	Citrobacter phage Moon	Caudoviricetes	Caudovirales	Myoviridae	170341	Citrobacter
NC_027331.1	Citrobacter phage Moon	Caudoviricetes	Caudovirales	Myoviridae	170341	Citrobacter
NC_009821.1	Enterobacteria phage Phi1	Caudoviricetes	Caudovirales	Myoviridae	164270	Enterobacteria
EF437941.1	Enterobacteria phage Phi1	Caudoviricetes	Caudovirales	Myoviridae	164270	Enterobacteria
NC_005066.1	Enterobacteria phage RB49	Caudoviricetes	Caudovirales	Myoviridae	164018	Enterobacteria
AY343333.1	Enterobacteria phage RB49	Caudoviricetes	Caudovirales	Myoviridae	164018	Enterobacteria
EU863408.1	Escherichia phage JSE	Caudoviricetes	Caudovirales	Myoviridae	166418	Escherichia
NC_012740.1	Escherichia phage JSE	Caudoviricetes	Caudovirales	Myoviridae	166418	Escherichia
AY303349.1	Enterobacteria phage RB69	Caudoviricetes	Caudovirales	Myoviridae	167560	Enterobacteria
NC_004928.1	Enterobacteria phage RB69	Caudoviricetes	Caudovirales	Myoviridae	167560	Enterobacteria
KP869101.1	Escherichia coli O157 typing phage 3	Caudoviricetes	Caudovirales	Myoviridae	168733	Escherichia
KP869104.1	Escherichia coli O157 typing phage 6	Caudoviricetes	Caudovirales	Myoviridae	160570	Escherichia
NC_018855.1	Escherichia phage HX01	Caudoviricetes	Caudovirales	Myoviridae	169158	Escherichia
JX536493.1	Escherichia phage HX01	Caudoviricetes	Caudovirales	Myoviridae	169158	Escherichia
KF582788.2	Escherichia phage vB_EcoM_JS09	Caudoviricetes	Caudovirales	Myoviridae	169148	Escherichia
NC_024124.2	Escherichia phage vB_EcoM_JS09	Caudoviricetes	Caudovirales	Myoviridae	169148	Escherichia
NC_025437.1	Shigella phage Shf125875	Caudoviricetes	Caudovirales	Myoviridae	169062	Shigella
KM407600.1	Shigella phage Shf125875	Caudoviricetes	Caudovirales	Myoviridae	169062	Shigella
JX181825.1	Salmonella phage STML-198	Caudoviricetes	Caudovirales	Myoviridae	158099	Salmonella
NC_027344.1	Salmonella phage STML-198	Caudoviricetes	Caudovirales	Myoviridae	158099	Salmonella
NC_020416.1	Salmonella phage vB_SenMS16	Caudoviricetes	Caudovirales	Myoviridae	160221	Salmonella
HQ331142.1	Salmonella phage vB_SenMS16	Caudoviricetes	Caudovirales	Myoviridae	160221	Salmonella
NC_005083.2	Vibrio phage KVP40	Caudoviricetes	Caudovirales	Myoviridae	244834	Vibrio
AY283928.2	Vibrio phage KVP40	Caudoviricetes	Caudovirales	Myoviridae	244834	Vibrio
NC_021529.2	Vibrio phage nt-1	Caudoviricetes	Caudovirales	Myoviridae	247511	Vibrio
HQ317393.2	Vibrio phage nt-1	Caudoviricetes	Caudovirales	Myoviridae	247511	Vibrio
KT919972.1	Vibrio phage phi-Grn1	Caudoviricetes	Caudovirales	Myoviridae	248605	Vibrio
KT919973.1	Vibrio phage phi-ST2	Caudoviricetes	Caudovirales	Myoviridae	250485	Vibrio
KP671755.1	Vibrio phage ValKK3	Caudoviricetes	Caudovirales	Myoviridae	248088	Vibrio
NC_028829.1	Vibrio phage ValKK3	Caudoviricetes	Caudovirales	Myoviridae	248088	Vibrio
NC_023568.1	Vibrio phage VH7D	Caudoviricetes	Caudovirales	Myoviridae	246964	Vibrio
KC131129.1	Vibrio phage VH7D	Caudoviricetes	Caudovirales	Myoviridae	246964	Vibrio
JN849462.1	Vibriophage phi-pp2	Caudoviricetes	Caudovirales	Myoviridae	246421	Vibriophage
KP007360.1	Escherichia phage vB_EcoM_VR20	Caudoviricetes	Caudovirales	Myoviridae	170336	Escherichia
NC_028894.1	Escherichia phage vB_EcoM_VR20	Caudoviricetes	Caudovirales	Myoviridae	170336	Escherichia
NC_028925.1	Escherichia phage vB_EcoM_VR25	Caudoviricetes	Caudovirales	Myoviridae	170822	Escherichia
KP007361.1	Escherichia phage vB_EcoM_VR25	Caudoviricetes	Caudovirales	Myoviridae	170822	Escherichia
KP007362.1	Escherichia phage vB_EcoM_VR26	Caudoviricetes	Caudovirales	Myoviridae	171541	Escherichia
NC_028957.1	Escherichia phage vB_EcoM_VR26	Caudoviricetes	Caudovirales	Myoviridae	171541	Escherichia
NC_014792.1	Escherichia phage vB_EcoM_VR7	Caudoviricetes	Caudovirales	Myoviridae	169285	Escherichia
HM563683.1	Escherichia phage vB_EcoM_VR7	Caudoviricetes	Caudovirales	Myoviridae	169285	Escherichia
GQ981382.1	Shigella phage SP18	Caudoviricetes	Caudovirales	Myoviridae	170605	Shigella
NC_014595.1	Shigella phage SP18	Caudoviricetes	Caudovirales	Myoviridae	170605	Shigella
HM032710.1	Acinetobacter phage Ac42	Caudoviricetes	Caudovirales	Myoviridae	167716	Acinetobacter
NC_014660.1	Acinetobacter phage Ac42	Caudoviricetes	Caudovirales	Myoviridae	167716	Acinetobacter
GU911519.1	Acinetobacter phage Acj61	Caudoviricetes	Caudovirales	Myoviridae	164093	Acinetobacter
NC_014661.1	Acinetobacter phage Acj61	Caudoviricetes	Caudovirales	Myoviridae	164093	Acinetobacter
NC_014663.1	Acinetobacter phage Acj9	Caudoviricetes	Caudovirales	Myoviridae	169947	Acinetobacter
HM004124.1	Acinetobacter phage Acj9	Caudoviricetes	Caudovirales	Myoviridae	169947	Acinetobacter
NC_018087.3	Acinetobacter phage ZZ1	Caudoviricetes	Caudovirales	Myoviridae	166687	Acinetobacter
HQ698922.4	Acinetobacter phage ZZ1	Caudoviricetes	Caudovirales	Myoviridae	166687	Acinetobacter
NC_015250.1	Acinetobacter virus 133	Caudoviricetes	Caudovirales	Myoviridae	159801	Acinetobacter
HM114315.1	Acinetobacter virus 133	Caudoviricetes	Caudovirales	Myoviridae	159801	Acinetobacter
JN377905.1	Aeromonas phage Aes516	Caudoviricetes	Caudovirales	Myoviridae	47998	Aeromonas
MF448340.1	Aeromonas phage AS-zj	Caudoviricetes	Caudovirales	Myoviridae	229929	Aeromonas
JX123262.1	Aeromonas phage CC2	Caudoviricetes	Caudovirales	Myoviridae	231743	Aeromonas
NC_019538.1	Aeromonas phage CC2	Caudoviricetes	Caudovirales	Myoviridae	231743	Aeromonas
HM452126.1	Aeromonas phage phiAS5	Caudoviricetes	Caudovirales	Myoviridae	225268	Aeromonas
NC_014636.1	Aeromonas phage phiAS5	Caudoviricetes	Caudovirales	Myoviridae	225268	Aeromonas
NC_023688.1	Aeromonas phage PX29	Caudoviricetes	Caudovirales	Myoviridae	222006	Aeromonas
GU396103.1	Aeromonas phage PX29	Caudoviricetes	Caudovirales	Myoviridae	222006	Aeromonas
DQ529280.1	Aeromonas virus 25	Caudoviricetes	Caudovirales	Myoviridae	161475	Aeromonas
NC_008208.1	Aeromonas virus 25	Caudoviricetes	Caudovirales	Myoviridae	161475	Aeromonas
NC_007022.1	Aeromonas virus 31	Caudoviricetes	Caudovirales	Myoviridae	172963	Aeromonas
AY962392.1	Aeromonas virus 31	Caudoviricetes	Caudovirales	Myoviridae	172963	Aeromonas
NC_015251.1	Aeromonas virus 65	Caudoviricetes	Caudovirales	Myoviridae	235229	Aeromonas
GU459069.1	Aeromonas virus 65	Caudoviricetes	Caudovirales	Myoviridae	235229	Aeromonas
NC_005260.1	Aeromonas virus Aeh1	Caudoviricetes	Caudovirales	Myoviridae	233234	Aeromonas
AY266303.2	Aeromonas virus Aeh1	Caudoviricetes	Caudovirales	Myoviridae	233234	Aeromonas
NC_029013.1	Citrobacter phage IME-CF2	Caudoviricetes	Caudovirales	Myoviridae	177688	Citrobacter
KR869820.1	Citrobacter phage IME-CF2	Caudoviricetes	Caudovirales	Myoviridae	177688	Citrobacter
NC_028755.1	Citrobacter phage Margaery	Caudoviricetes	Caudovirales	Myoviridae	178182	Citrobacter
KT381880.1	Citrobacter phage Margaery	Caudoviricetes	Caudovirales	Myoviridae	178182	Citrobacter
NC_025414.1	Citrobacter phage Miller	Caudoviricetes	Caudovirales	Myoviridae	178171	Citrobacter
KM236237.1	Citrobacter phage Miller	Caudoviricetes	Caudovirales	Myoviridae	178171	Citrobacter
NC_031057.1	Citrobacter phage vB_CfrM_CfP1	Caudoviricetes	Caudovirales	Myoviridae	180219	Citrobacter
KX245890.1	Citrobacter phage vB_CfrM_CfP1	Caudoviricetes	Caudovirales	Myoviridae	180219	Citrobacter
NC_019398.1	Cronobacter phage vB_CsaM_GAP161	Caudoviricetes	Caudovirales	Myoviridae	178193	Cronobacter
JN882287.1	Cronobacter phage vB_CsaM_GAP161	Caudoviricetes	Caudovirales	Myoviridae	178193	Cronobacter
KX443552.1	Cronobacter phage vB_CsaM_leE	Caudoviricetes	Caudovirales	Myoviridae	181570	Cronobacter
HQ634176.1	Cyanophage P-RSM3	Caudoviricetes	Caudovirales	Myoviridae	178750	Cyanophage
HQ634191.1	Cyanophage Syn10	Caudoviricetes	Caudovirales	Myoviridae	177103	Cyanophage
HE978309.1	Enterobacteria phage GEC-3S	Caudoviricetes	Caudovirales	Myoviridae	163424	Enterobacteria
NC_025425.1	Enterobacteria phage GEC-3S	Caudoviricetes	Caudovirales	Myoviridae	163424	Enterobacteria
KM606999.1	Enterobacteria phage RB10	Caudoviricetes	Caudovirales	Myoviridae	168401	Enterobacteria
KM607000.1	Enterobacteria phage RB27	Caudoviricetes	Caudovirales	Myoviridae	165179	Enterobacteria
NC_025448.1	Enterobacteria phage RB27	Caudoviricetes	Caudovirales	Myoviridae	165179	Enterobacteria
KM607001.1	Enterobacteria phage RB33	Caudoviricetes	Caudovirales	Myoviridae	166007	Enterobacteria
HE981739.1	Enterobacteria phage RB43	Caudoviricetes	Caudovirales	Myoviridae	179839	Enterobacteria
HE858210.2	Enterobacteria phage RB43	Caudoviricetes	Caudovirales	Myoviridae	179836	Enterobacteria
KM606995.1	Enterobacteria phage RB5	Caudoviricetes	Caudovirales	Myoviridae	168394	Enterobacteria
FJ839693.1	Enterobacteria phage RB51	Caudoviricetes	Caudovirales	Myoviridae	168394	Enterobacteria
NC_012635.1	Enterobacteria phage RB51	Caudoviricetes	Caudovirales	Myoviridae	168394	Enterobacteria
KM607002.1	Enterobacteria phage RB55	Caudoviricetes	Caudovirales	Myoviridae	168896	Enterobacteria
KM607003.1	Enterobacteria phage RB59	Caudoviricetes	Caudovirales	Myoviridae	168966	Enterobacteria
KM606996.1	Enterobacteria phage RB6	Caudoviricetes	Caudovirales	Myoviridae	168394	Enterobacteria
KM607004.1	Enterobacteria phage RB68	Caudoviricetes	Caudovirales	Myoviridae	168401	Enterobacteria
NC_027979.1	Enterobacteria phage RB68	Caudoviricetes	Caudovirales	Myoviridae	168401	Enterobacteria
KM606997.1	Enterobacteria phage RB7	Caudoviricetes	Caudovirales	Myoviridae	168395	Enterobacteria
KM606998.1	Enterobacteria phage RB9	Caudoviricetes	Caudovirales	Myoviridae	168395	Enterobacteria
HM137666.1	Enterobacteria phage T4T	Caudoviricetes	Caudovirales	Myoviridae	168920	Enterobacteria
AP011113.1	Escherichia phage AR1	Caudoviricetes	Caudovirales	Myoviridae	167435	Escherichia
NC_027983.1	Escherichia phage AR1	Caudoviricetes	Caudovirales	Myoviridae	167435	Escherichia
JX128259.1	Escherichia phage ECML-134	Caudoviricetes	Caudovirales	Myoviridae	166783	Escherichia
NC_025449.1	Escherichia phage ECML-134	Caudoviricetes	Caudovirales	Myoviridae	166783	Escherichia
LC371242.1	Escherichia phage EcS1	Caudoviricetes	Caudovirales	Myoviridae	175437	Escherichia
NC_027349.1	Escherichia phage HY01	Caudoviricetes	Caudovirales	Myoviridae	166977	Escherichia
KF925357.1	Escherichia phage HY01	Caudoviricetes	Caudovirales	Myoviridae	166977	Escherichia
JN202312.1	Escherichia phage ime09	Caudoviricetes	Caudovirales	Myoviridae	166499	Escherichia
NC_019503.1	Escherichia phage ime09	Caudoviricetes	Caudovirales	Myoviridae	166499	Escherichia
EF469154.1	Escherichia phage JS98	Caudoviricetes	Caudovirales	Myoviridae	170523	Escherichia
NC_010105.1	Escherichia phage JS98	Caudoviricetes	Caudovirales	Myoviridae	170523	Escherichia
NC_021344.2	Escherichia phage Lw1	Caudoviricetes	Caudovirales	Myoviridae	176227	Escherichia
KC801932.2	Escherichia phage Lw1	Caudoviricetes	Caudovirales	Myoviridae	176227	Escherichia
KU878969.1	Escherichia phage MX01	Caudoviricetes	Caudovirales	Myoviridae	168929	Escherichia
NC_031934.1	Escherichia phage MX01	Caudoviricetes	Caudovirales	Myoviridae	168929	Escherichia
KR233165.1	Escherichia phage PEC04	Caudoviricetes	Caudovirales	Myoviridae	167552	Escherichia
KM606994.1	Escherichia phage RB3	Caudoviricetes	Caudovirales	Myoviridae	168402	Escherichia
NC_025419.1	Escherichia phage RB3	Caudoviricetes	Caudovirales	Myoviridae	168402	Escherichia
NC_028927.1	Escherichia phage slur02	Caudoviricetes	Caudovirales	Myoviridae	167298	Escherichia
LN881726.1	Escherichia phage slur02	Caudoviricetes	Caudovirales	Myoviridae	167298	Escherichia
LN881728.1	Escherichia phage slur03	Caudoviricetes	Caudovirales	Myoviridae	167467	Escherichia
LN881729.1	Escherichia phage slur04	Caudoviricetes	Caudovirales	Myoviridae	167298	Escherichia
LN881732.1	Escherichia phage slur07	Caudoviricetes	Caudovirales	Myoviridae	167124	Escherichia
NC_028780.1	Escherichia phage slur07	Caudoviricetes	Caudovirales	Myoviridae	167124	Escherichia
LN881733.1	Escherichia phage slur08	Caudoviricetes	Caudovirales	Myoviridae	167467	Escherichia
LN881734.1	Escherichia phage slur11	Caudoviricetes	Caudovirales	Myoviridae	167298	Escherichia
LN881737.1	Escherichia phage slur13	Caudoviricetes	Caudovirales	Myoviridae	167299	Escherichia
NC_028448.1	Escherichia phage slur14	Caudoviricetes	Caudovirales	Myoviridae	167467	Escherichia
LN881736.1	Escherichia phage slur14	Caudoviricetes	Caudovirales	Myoviridae	167467	Escherichia
KJ668714.2	Escherichia phage vB_EcoM_112	Caudoviricetes	Caudovirales	Myoviridae	168470	Escherichia
NC_024125.2	Escherichia phage vB_EcoM_112	Caudoviricetes	Caudovirales	Myoviridae	168470	Escherichia
JN986846.1	Escherichia phage vB_EcoM_ACG-C40	Caudoviricetes	Caudovirales	Myoviridae	167396	Escherichia
NC_019399.1	Escherichia phage vB_EcoM_ACG-C40	Caudoviricetes	Caudovirales	Myoviridae	167396	Escherichia
KF562341.1	Escherichia phage vB_EcoM_PhAPEC2	Caudoviricetes	Caudovirales	Myoviridae	167318	Escherichia
NC_024794.1	Escherichia phage vB_EcoM_PhAPEC2	Caudoviricetes	Caudovirales	Myoviridae	167318	Escherichia
MG781190.1	Escherichia phage vB_EcoM-fFiEco06	Caudoviricetes	Caudovirales	Myoviridae	167076	Escherichia
MG781191.1	Escherichia phage vB_EcoM-fHoEco02	Caudoviricetes	Caudovirales	Myoviridae	167064	Escherichia
KU878968.1	Escherichia phage WG01	Caudoviricetes	Caudovirales	Myoviridae	169936	Escherichia
NC_031928.1	Escherichia phage WG01	Caudoviricetes	Caudovirales	Myoviridae	169936	Escherichia
HM997020.1	Escherichia phage wV7	Caudoviricetes	Caudovirales	Myoviridae	166452	Escherichia
NC_019505.1	Escherichia phage wV7	Caudoviricetes	Caudovirales	Myoviridae	166452	Escherichia
KY290975.2	Escherichia phage YUEEL01	Caudoviricetes	Caudovirales	Myoviridae	169621	Escherichia
FJ839692.1	Escherichia virus RB14	Caudoviricetes	Caudovirales	Myoviridae	165429	Escherichia
NC_012638.1	Escherichia virus RB14	Caudoviricetes	Caudovirales	Myoviridae	165429	Escherichia
M10160.1	Escherichia virus T4	Caudoviricetes	Caudovirales	Myoviridae	13065	Escherichia
AF158101.6	Escherichia virus T4	Caudoviricetes	Caudovirales	Myoviridae	168903	Escherichia
KJ477684.1	Escherichia virus T4	Caudoviricetes	Caudovirales	Myoviridae	168922	Escherichia
KJ477686.1	Escherichia virus T4	Caudoviricetes	Caudovirales	Myoviridae	165660	Escherichia
KJ477685.1	Escherichia virus T4	Caudoviricetes	Caudovirales	Myoviridae	166816	Escherichia
NC_006883.2	Prochlorococcus phage P-SSM2	Caudoviricetes	Caudovirales	Myoviridae	252401	Prochlorococcus
GU071092.1	Prochlorococcus phage P-SSM2	Caudoviricetes	Caudovirales	Myoviridae	252407	Prochlorococcus
AY939844.2	Prochlorococcus phage P-SSM2	Caudoviricetes	Caudovirales	Myoviridae	252401	Prochlorococcus
AY940168.2	Prochlorococcus phage P-SSM4	Caudoviricetes	Caudovirales	Myoviridae	178249	Prochlorococcus
NC_006884.2	Prochlorococcus phage P-SSM4	Caudoviricetes	Caudovirales	Myoviridae	178249	Prochlorococcus
HQ632825.1	Prochlorococcus phage P-SSM5	Caudoviricetes	Caudovirales	Myoviridae	252013	Prochlorococcus
MF001355.1	Proteus phage PM2	Caudoviricetes	Caudovirales	Myoviridae	163469	Proteus
KP890823.1	Proteus phage vB_PmiM_Pm5461	Caudoviricetes	Caudovirales	Myoviridae	161989	Proteus
NC_028762.1	Proteus phage vB_PmiM_Pm5461	Caudoviricetes	Caudovirales	Myoviridae	161989	Proteus
KJ000058.2	Salmonella phage STP4-a	Caudoviricetes	Caudovirales	Myoviridae	159914	Salmonella
NC_026607.2	Salmonella phage STP4-a	Caudoviricetes	Caudovirales	Myoviridae	159914	Salmonella
KU867307.1	Salmonella phage vB_SnwM_CGG4-1	Caudoviricetes	Caudovirales	Myoviridae	159878	Salmonella
NC_031065.1	Salmonella phage vB_SnwM_CGG4-1	Caudoviricetes	Caudovirales	Myoviridae	159878	Salmonella
NC_024121.1	Serratia phage PS2	Caudoviricetes	Caudovirales	Myoviridae	167266	Serratia
KJ025957.1	Serratia phage PS2	Caudoviricetes	Caudovirales	Myoviridae	167266	Serratia
NC_025829.1	Shigella phage pSs-1	Caudoviricetes	Caudovirales	Myoviridae	164999	Shigella
KM501444.1	Shigella phage pSs-1	Caudoviricetes	Caudovirales	Myoviridae	164999	Shigella
KX130864.1	Shigella phage SHBML-50-1	Caudoviricetes	Caudovirales	Myoviridae	166634	Shigella
NC_031085.1	Shigella phage SHBML-50-1	Caudoviricetes	Caudovirales	Myoviridae	166634	Shigella
HM035025.1	Shigella phage Shfl2	Caudoviricetes	Caudovirales	Myoviridae	165919	Shigella
NC_015457.1	Shigella phage Shfl2	Caudoviricetes	Caudovirales	Myoviridae	165919	Shigella
NC_030953.1	Shigella phage SHFML-11	Caudoviricetes	Caudovirales	Myoviridae	170650	Shigella
KX130861.1	Shigella phage SHFML-11	Caudoviricetes	Caudovirales	Myoviridae	170650	Shigella
KX130862.1	Shigella phage SHFML-26	Caudoviricetes	Caudovirales	Myoviridae	168993	Shigella
NC_031011.1	Shigella phage SHFML-26	Caudoviricetes	Caudovirales	Myoviridae	168993	Shigella
KX130865.1	Shigella phage SHSML-52-1	Caudoviricetes	Caudovirales	Myoviridae	169621	Shigella
NC_031090.1	Shigella phage SHSML-52-1	Caudoviricetes	Caudovirales	Myoviridae	169621	Shigella
KR052481.1	Sinorhizobium phage phiM19	Caudoviricetes	Caudovirales	Myoviridae	188047	Sinorhizobium
MG010123.1	Staphylococcus phage SAJK-IND	Caudoviricetes	Caudovirales	Myoviridae	32172	Staphylococcus
KR560069.1	Stenotrophomonas phage IME-SM1	Caudoviricetes	Caudovirales	Myoviridae	159514	Stenotrophomonas
DQ364602.1	Stenotrophomonas phage Smp14	Caudoviricetes	Caudovirales	Myoviridae	16703	Stenotrophomonas
KJ019135.1	Synechococcus phage ACG-2014a	Caudoviricetes	Caudovirales	Myoviridae	171274	Synechococcus
KJ019087.1	Synechococcus phage ACG-2014a	Caudoviricetes	Caudovirales	Myoviridae	171238	Synechococcus
KJ019163.1	Synechococcus phage ACG-2014a	Caudoviricetes	Caudovirales	Myoviridae	171179	Synechococcus
KJ019084.1	Synechococcus phage ACG-2014a	Caudoviricetes	Caudovirales	Myoviridae	171183	Synechococcus
KJ019137.1	Synechococcus phage ACG-2014a	Caudoviricetes	Caudovirales	Myoviridae	171289	Synechococcus
KJ019116.1	Synechococcus phage ACG-2014a	Caudoviricetes	Caudovirales	Myoviridae	170403	Synechococcus
KJ019067.1	Synechococcus phage ACG-2014a	Caudoviricetes	Caudovirales	Myoviridae	171192	Synechococcus
KJ019081.1	Synechococcus phage ACG-2014a	Caudoviricetes	Caudovirales	Myoviridae	171192	Synechococcus
KJ019033.1	Synechococcus phage ACG-2014a	Caudoviricetes	Caudovirales	Myoviridae	171035	Synechococcus
KJ019030.1	Synechococcus phage ACG-2014a	Caudoviricetes	Caudovirales	Myoviridae	171279	Synechococcus
KJ019114.1	Synechococcus phage ACG-2014a	Caudoviricetes	Caudovirales	Myoviridae	171192	Synechococcus
KJ019065.1	Synechococcus phage ACG-2014a	Caudoviricetes	Caudovirales	Myoviridae	171179	Synechococcus
KJ019158.1	Synechococcus phage ACG-2014a	Caudoviricetes	Caudovirales	Myoviridae	171292	Synechococcus
KJ019068.1	Synechococcus phage ACG-2014a	Caudoviricetes	Caudovirales	Myoviridae	171231	Synechococcus
KJ019026.1	Synechococcus phage ACG-2014a	Caudoviricetes	Caudovirales	Myoviridae	171282	Synechococcus
KJ019157.1	Synechococcus phage ACG-2014a	Caudoviricetes	Caudovirales	Myoviridae	171292	Synechococcus
KJ019055.1	Synechococcus phage ACG-2014a	Caudoviricetes	Caudovirales	Myoviridae	171294	Synechococcus
KJ019038.1	Synechococcus phage ACG-2014a	Caudoviricetes	Caudovirales	Myoviridae	171073	Synechococcus
KJ019088.1	Synechococcus phage ACG-2014a	Caudoviricetes	Caudovirales	Myoviridae	171276	Synechococcus
KJ019153.1	Synechococcus phage ACG-2014a	Caudoviricetes	Caudovirales	Myoviridae	171166	Synechococcus
KJ019039.1	Synechococcus phage ACG-2014a	Caudoviricetes	Caudovirales	Myoviridae	171296	Synechococcus
KJ019122.1	Synechococcus phage ACG-2014a	Caudoviricetes	Caudovirales	Myoviridae	171285	Synechococcus
KJ019138.1	Synechococcus phage ACG-2014a	Caudoviricetes	Caudovirales	Myoviridae	171295	Synechococcus
KJ019076.1	Synechococcus phage ACG-2014a	Caudoviricetes	Caudovirales	Myoviridae	172372	Synechococcus
KJ019044.1	Synechococcus phage ACG-2014b	Caudoviricetes	Caudovirales	Myoviridae	172681	Synechococcus
KJ019061.1	Synechococcus phage ACG-2014b	Caudoviricetes	Caudovirales	Myoviridae	172691	Synechococcus
KJ019109.1	Synechococcus phage ACG-2014b	Caudoviricetes	Caudovirales	Myoviridae	172688	Synechococcus
KJ019110.1	Synechococcus phage ACG-2014b	Caudoviricetes	Caudovirales	Myoviridae	172688	Synechococcus
KJ019161.1	Synechococcus phage ACG-2014b	Caudoviricetes	Caudovirales	Myoviridae	172684	Synechococcus
KJ019134.1	Synechococcus phage ACG-2014b	Caudoviricetes	Caudovirales	Myoviridae	172688	Synechococcus
KJ019108.1	Synechococcus phage ACG-2014b	Caudoviricetes	Caudovirales	Myoviridae	172688	Synechococcus
KJ019060.1	Synechococcus phage ACG-2014b	Caudoviricetes	Caudovirales	Myoviridae	172688	Synechococcus
KJ019041.1	Synechococcus phage ACG-2014b	Caudoviricetes	Caudovirales	Myoviridae	172802	Synechococcus
KJ019042.1	Synechococcus phage ACG-2014b	Caudoviricetes	Caudovirales	Myoviridae	172686	Synechococcus
KJ019133.1	Synechococcus phage ACG-2014b	Caudoviricetes	Caudovirales	Myoviridae	172874	Synechococcus
KJ019040.1	Synechococcus phage ACG-2014b	Caudoviricetes	Caudovirales	Myoviridae	154990	Synechococcus
KJ019132.1	Synechococcus phage ACG-2014b	Caudoviricetes	Caudovirales	Myoviridae	172261	Synechococcus
KJ019043.1	Synechococcus phage ACG-2014b	Caudoviricetes	Caudovirales	Myoviridae	172688	Synechococcus
KJ019154.1	Synechococcus phage ACG-2014b	Caudoviricetes	Caudovirales	Myoviridae	172681	Synechococcus
KJ019051.1	Synechococcus phage ACG-2014b	Caudoviricetes	Caudovirales	Myoviridae	172688	Synechococcus
KJ019104.1	Synechococcus phage ACG-2014b	Caudoviricetes	Caudovirales	Myoviridae	172688	Synechococcus
NC_027130.1	Synechococcus phage ACG-2014b	Caudoviricetes	Caudovirales	Myoviridae	172688	Synechococcus
KJ019049.1	Synechococcus phage ACG-2014b	Caudoviricetes	Caudovirales	Myoviridae	172688	Synechococcus
KJ019063.1	Synechococcus phage ACG-2014c	Caudoviricetes	Caudovirales	Myoviridae	173725	Synechococcus
NC_019444.1	Synechococcus phage ACG-2014c	Caudoviricetes	Caudovirales	Myoviridae	176043	Synechococcus
KJ019064.1	Synechococcus phage ACG-2014c	Caudoviricetes	Caudovirales	Myoviridae	175640	Synechococcus
JN371768.1	Synechococcus phage ACG-2014c	Caudoviricetes	Caudovirales	Myoviridae	176043	Synechococcus
KJ019128.1	Synechococcus phage ACG-2014c	Caudoviricetes	Caudovirales	Myoviridae	176140	Synechococcus
KJ019027.1	Synechococcus phage ACG-2014c	Caudoviricetes	Caudovirales	Myoviridae	176034	Synechococcus
KJ019113.1	Synechococcus phage ACG-2014d	Caudoviricetes	Caudovirales	Myoviridae	179254	Synechococcus
KJ019160.1	Synechococcus phage ACG-2014d	Caudoviricetes	Caudovirales	Myoviridae	179210	Synechococcus
KJ019062.1	Synechococcus phage ACG-2014d	Caudoviricetes	Caudovirales	Myoviridae	179323	Synechococcus
KJ019078.1	Synechococcus phage ACG-2014d	Caudoviricetes	Caudovirales	Myoviridae	179107	Synechococcus
KJ019047.1	Synechococcus phage ACG-2014d	Caudoviricetes	Caudovirales	Myoviridae	179095	Synechococcus
KJ019136.1	Synechococcus phage ACG-2014d	Caudoviricetes	Caudovirales	Myoviridae	179110	Synechococcus
KJ019034.1	Synechococcus phage ACG-2014d	Caudoviricetes	Caudovirales	Myoviridae	179206	Synechococcus
KJ019036.1	Synechococcus phage ACG-2014d	Caudoviricetes	Caudovirales	Myoviridae	179107	Synechococcus
KJ019112.1	Synechococcus phage ACG-2014d	Caudoviricetes	Caudovirales	Myoviridae	179206	Synechococcus
KJ019035.1	Synechococcus phage ACG-2014d	Caudoviricetes	Caudovirales	Myoviridae	158300	Synechococcus
KJ019079.1	Synechococcus phage ACG-2014d	Caudoviricetes	Caudovirales	Myoviridae	179111	Synechococcus
KJ019162.1	Synechococcus phage ACG-2014d	Caudoviricetes	Caudovirales	Myoviridae	179254	Synechococcus
KJ019046.1	Synechococcus phage ACG-2014d	Caudoviricetes	Caudovirales	Myoviridae	179208	Synechococcus
KJ019130.1	Synechococcus phage ACG-2014d	Caudoviricetes	Caudovirales	Myoviridae	179204	Synechococcus
KJ019032.1	Synechococcus phage ACG-2014d	Caudoviricetes	Caudovirales	Myoviridae	179233	Synechococcus
KJ019129.1	Synechococcus phage ACG-2014d	Caudoviricetes	Caudovirales	Myoviridae	179142	Synechococcus
KJ019165.1	Synechococcus phage ACG-2014d	Caudoviricetes	Caudovirales	Myoviridae	179208	Synechococcus
KJ019140.1	Synechococcus phage ACG-2014d	Caudoviricetes	Caudovirales	Myoviridae	179115	Synechococcus
KJ019028.1	Synechococcus phage ACG-2014d	Caudoviricetes	Caudovirales	Myoviridae	179116	Synechococcus
KJ019031.1	Synechococcus phage ACG-2014d	Caudoviricetes	Caudovirales	Myoviridae	179110	Synechococcus
KJ019115.1	Synechococcus phage ACG-2014d	Caudoviricetes	Caudovirales	Myoviridae	179043	Synechococcus
NC_026923.1	Synechococcus phage ACG-2014d	Caudoviricetes	Caudovirales	Myoviridae	179110	Synechococcus
KJ019083.1	Synechococcus phage ACG-2014d	Caudoviricetes	Caudovirales	Myoviridae	179110	Synechococcus
KJ019164.1	Synechococcus phage ACG-2014d	Caudoviricetes	Caudovirales	Myoviridae	179177	Synechococcus
KJ019117.1	Synechococcus phage ACG-2014d	Caudoviricetes	Caudovirales	Myoviridae	179155	Synechococcus
KJ019131.1	Synechococcus phage ACG-2014d	Caudoviricetes	Caudovirales	Myoviridae	179111	Synechococcus
KJ019029.1	Synechococcus phage ACG-2014d	Caudoviricetes	Caudovirales	Myoviridae	179200	Synechococcus
KJ019080.1	Synechococcus phage ACG-2014d	Caudoviricetes	Caudovirales	Myoviridae	178897	Synechococcus
KJ019119.1	Synechococcus phage ACG-2014d	Caudoviricetes	Caudovirales	Myoviridae	179165	Synechococcus
KJ019126.1	Synechococcus phage ACG-2014d	Caudoviricetes	Caudovirales	Myoviridae	179203	Synechococcus
KJ019057.1	Synechococcus phage ACG-2014d	Caudoviricetes	Caudovirales	Myoviridae	179110	Synechococcus
KJ019072.1	Synechococcus phage ACG-2014d	Caudoviricetes	Caudovirales	Myoviridae	179116	Synechococcus
KJ019125.1	Synechococcus phage ACG-2014d	Caudoviricetes	Caudovirales	Myoviridae	179206	Synechococcus
KJ019070.1	Synechococcus phage ACG-2014d	Caudoviricetes	Caudovirales	Myoviridae	179254	Synechococcus
KJ019056.1	Synechococcus phage ACG-2014d	Caudoviricetes	Caudovirales	Myoviridae	179142	Synechococcus
KJ019118.1	Synechococcus phage ACG-2014d	Caudoviricetes	Caudovirales	Myoviridae	179203	Synechococcus
KJ019127.1	Synechococcus phage ACG-2014d	Caudoviricetes	Caudovirales	Myoviridae	179192	Synechococcus
KJ019124.1	Synechococcus phage ACG-2014d	Caudoviricetes	Caudovirales	Myoviridae	179260	Synechococcus
KJ019073.1	Synechococcus phage ACG-2014d	Caudoviricetes	Caudovirales	Myoviridae	178993	Synechococcus
KJ019074.1	Synechococcus phage ACG-2014d	Caudoviricetes	Caudovirales	Myoviridae	179204	Synechococcus
KJ019077.1	Synechococcus phage ACG-2014d	Caudoviricetes	Caudovirales	Myoviridae	179209	Synechococcus
KJ019048.1	Synechococcus phage ACG-2014d	Caudoviricetes	Caudovirales	Myoviridae	178873	Synechococcus
KJ019120.1	Synechococcus phage ACG-2014d	Caudoviricetes	Caudovirales	Myoviridae	179130	Synechococcus
KJ019139.1	Synechococcus phage ACG-2014d	Caudoviricetes	Caudovirales	Myoviridae	179208	Synechococcus
KJ019075.1	Synechococcus phage ACG-2014d	Caudoviricetes	Caudovirales	Myoviridae	179101	Synechococcus
KJ019121.1	Synechococcus phage ACG-2014d	Caudoviricetes	Caudovirales	Myoviridae	179109	Synechococcus
KJ019050.1	Synechococcus phage ACG-2014d	Caudoviricetes	Caudovirales	Myoviridae	179207	Synechococcus
KJ019094.1	Synechococcus phage ACG-2014e	Caudoviricetes	Caudovirales	Myoviridae	189421	Synechococcus
KJ019054.1	Synechococcus phage ACG-2014e	Caudoviricetes	Caudovirales	Myoviridae	189418	Synechococcus
KJ019156.1	Synechococcus phage ACG-2014e	Caudoviricetes	Caudovirales	Myoviridae	189418	Synechococcus
NC_026928.1	Synechococcus phage ACG-2014e	Caudoviricetes	Caudovirales	Myoviridae	189418	Synechococcus
KJ019037.1	Synechococcus phage ACG-2014f	Caudoviricetes	Caudovirales	Myoviridae	225059	Synechococcus
KJ019146.1	Synechococcus phage ACG-2014f	Caudoviricetes	Caudovirales	Myoviridae	225418	Synechococcus
NC_026927.1	Synechococcus phage ACG-2014f	Caudoviricetes	Caudovirales	Myoviridae	228143	Synechococcus
KJ019145.1	Synechococcus phage ACG-2014f	Caudoviricetes	Caudovirales	Myoviridae	225175	Synechococcus
KJ019086.1	Synechococcus phage ACG-2014f	Caudoviricetes	Caudovirales	Myoviridae	226849	Synechococcus
KJ019147.1	Synechococcus phage ACG-2014f	Caudoviricetes	Caudovirales	Myoviridae	222322	Synechococcus
KJ019045.1	Synechococcus phage ACG-2014f	Caudoviricetes	Caudovirales	Myoviridae	226158	Synechococcus
KJ019111.1	Synechococcus phage ACG-2014f	Caudoviricetes	Caudovirales	Myoviridae	221929	Synechococcus
KJ019085.1	Synechococcus phage ACG-2014f	Caudoviricetes	Caudovirales	Myoviridae	222326	Synechococcus
KJ019144.1	Synechococcus phage ACG-2014f	Caudoviricetes	Caudovirales	Myoviridae	214751	Synechococcus
KJ019058.1	Synechococcus phage ACG-2014f	Caudoviricetes	Caudovirales	Myoviridae	223270	Synechococcus
KJ019143.1	Synechococcus phage ACG-2014f	Caudoviricetes	Caudovirales	Myoviridae	224502	Synechococcus
KJ019159.1	Synechococcus phage ACG-2014f	Caudoviricetes	Caudovirales	Myoviridae	225436	Synechococcus
KJ019098.1	Synechococcus phage ACG-2014f	Caudoviricetes	Caudovirales	Myoviridae	222767	Synechococcus
KJ019066.1	Synechococcus phage ACG-2014f	Caudoviricetes	Caudovirales	Myoviridae	215767	Synechococcus
KJ019142.1	Synechococcus phage ACG-2014f	Caudoviricetes	Caudovirales	Myoviridae	222619	Synechococcus
KJ019059.1	Synechococcus phage ACG-2014f	Caudoviricetes	Caudovirales	Myoviridae	228143	Synechococcus
KJ019141.1	Synechococcus phage ACG-2014f	Caudoviricetes	Caudovirales	Myoviridae	222089	Synechococcus
KJ019099.1	Synechococcus phage ACG-2014f	Caudoviricetes	Caudovirales	Myoviridae	218152	Synechococcus
KJ019100.1	Synechococcus phage ACG-2014f	Caudoviricetes	Caudovirales	Myoviridae	216273	Synechococcus
KJ019155.1	Synechococcus phage ACG-2014f	Caudoviricetes	Caudovirales	Myoviridae	221967	Synechococcus
KJ019097.1	Synechococcus phage ACG-2014f	Caudoviricetes	Caudovirales	Myoviridae	221746	Synechococcus
KJ019103.1	Synechococcus phage ACG-2014f	Caudoviricetes	Caudovirales	Myoviridae	217937	Synechococcus
KJ019095.1	Synechococcus phage ACG-2014f	Caudoviricetes	Caudovirales	Myoviridae	222709	Synechococcus
KJ019101.1	Synechococcus phage ACG-2014f	Caudoviricetes	Caudovirales	Myoviridae	216994	Synechococcus
KJ019102.1	Synechococcus phage ACG-2014f	Caudoviricetes	Caudovirales	Myoviridae	224791	Synechococcus
KJ019096.1	Synechococcus phage ACG-2014f	Caudoviricetes	Caudovirales	Myoviridae	219775	Synechococcus
KJ019123.1	Synechococcus phage ACG-2014f	Caudoviricetes	Caudovirales	Myoviridae	219936	Synechococcus
KJ019105.1	Synechococcus phage ACG-2014f	Caudoviricetes	Caudovirales	Myoviridae	215432	Synechococcus
KJ019149.1	Synechococcus phage ACG-2014f	Caudoviricetes	Caudovirales	Myoviridae	222893	Synechococcus
KJ019052.1	Synechococcus phage ACG-2014f	Caudoviricetes	Caudovirales	Myoviridae	216628	Synechococcus
KJ019150.1	Synechococcus phage ACG-2014f	Caudoviricetes	Caudovirales	Myoviridae	226536	Synechococcus
KJ019091.1	Synechococcus phage ACG-2014f	Caudoviricetes	Caudovirales	Myoviridae	196842	Synechococcus
KJ019092.1	Synechococcus phage ACG-2014f	Caudoviricetes	Caudovirales	Myoviridae	224378	Synechococcus
KJ019106.1	Synechococcus phage ACG-2014f	Caudoviricetes	Caudovirales	Myoviridae	223389	Synechococcus
KJ019090.1	Synechococcus phage ACG-2014f	Caudoviricetes	Caudovirales	Myoviridae	224948	Synechococcus
KJ019151.1	Synechococcus phage ACG-2014f	Caudoviricetes	Caudovirales	Myoviridae	224313	Synechococcus
KJ019053.1	Synechococcus phage ACG-2014f	Caudoviricetes	Caudovirales	Myoviridae	225391	Synechococcus
KJ019148.1	Synechococcus phage ACG-2014f	Caudoviricetes	Caudovirales	Myoviridae	215097	Synechococcus
KJ019107.1	Synechococcus phage ACG-2014f	Caudoviricetes	Caudovirales	Myoviridae	217673	Synechococcus
KJ019093.1	Synechococcus phage ACG-2014f	Caudoviricetes	Caudovirales	Myoviridae	222009	Synechococcus
KJ019152.1	Synechococcus phage ACG-2014f	Caudoviricetes	Caudovirales	Myoviridae	221396	Synechococcus
NC_026924.1	Synechococcus phage ACG-2014g	Caudoviricetes	Caudovirales	Myoviridae	174885	Synechococcus
KJ019071.1	Synechococcus phage ACG-2014g	Caudoviricetes	Caudovirales	Myoviridae	174885	Synechococcus
KF156338.1	Synechococcus phage ACG-2014h	Caudoviricetes	Caudovirales	Myoviridae	189311	Synechococcus
NC_023587.1	Synechococcus phage ACG-2014h	Caudoviricetes	Caudovirales	Myoviridae	189311	Synechococcus
KJ019082.1	Synechococcus phage ACG-2014i	Caudoviricetes	Caudovirales	Myoviridae	190768	Synechococcus
NC_027132.1	Synechococcus phage ACG-2014i	Caudoviricetes	Caudovirales	Myoviridae	190768	Synechococcus
NC_026926.1	Synechococcus phage ACG-2014j	Caudoviricetes	Caudovirales	Myoviridae	192108	Synechococcus
KJ019069.1	Synechococcus phage ACG-2014j	Caudoviricetes	Caudovirales	Myoviridae	192108	Synechococcus
KJ019089.1	Synechococcus phage ACG-2014j	Caudoviricetes	Caudovirales	Myoviridae	192117	Synechococcus
JN371769.1	Synechococcus phage metaG-MbCM1	Caudoviricetes	Caudovirales	Myoviridae	172879	Synechococcus
NC_019443.1	Synechococcus phage metaG-MbCM1	Caudoviricetes	Caudovirales	Myoviridae	172879	Synechococcus
KF156340.1	Synechococcus phage S-MbCM100	Caudoviricetes	Caudovirales	Myoviridae	170438	Synechococcus
NC_023584.1	Synechococcus phage S-MbCM100	Caudoviricetes	Caudovirales	Myoviridae	170438	Synechococcus
KF156339.1	Synechococcus phage S-MbCM25	Caudoviricetes	Caudovirales	Myoviridae	176044	Synechococcus
NC_006820.1	Synechococcus phage S-PM2	Caudoviricetes	Caudovirales	Myoviridae	196280	Synechococcus
AJ630128.1	Synechococcus phage S-PM2	Caudoviricetes	Caudovirales	Myoviridae	196280	Synechococcus
LN828717.1	Synechococcus phage S-PM2	Caudoviricetes	Caudovirales	Myoviridae	186736	Synechococcus
FM207411.1	Synechococcus phage S-RSM4	Caudoviricetes	Caudovirales	Myoviridae	194454	Synechococcus
NC_013085.1	Synechococcus phage S-RSM4	Caudoviricetes	Caudovirales	Myoviridae	194454	Synechococcus
NC_008296.2	Synechococcus phage syn9	Caudoviricetes	Caudovirales	Myoviridae	177300	Synechococcus
DQ149023.2	Synechococcus phage syn9	Caudoviricetes	Caudovirales	Myoviridae	177300	Synechococcus
NC_027353.1	Yersinia phage phiD1	Caudoviricetes	Caudovirales	Myoviridae	167063	Yersinia
HE956711.1	Yersinia phage phiD1	Caudoviricetes	Caudovirales	Myoviridae	167063	Yersinia
NC_027404.1	Yersinia phage PST	Caudoviricetes	Caudovirales	Myoviridae	167785	Yersinia
KF208315.1	Yersinia phage PST	Caudoviricetes	Caudovirales	Myoviridae	167785	Yersinia
JX507079.1	Acidithiobacillus phage AcaML1	Caudoviricetes	Caudovirales	Myoviridae	59363	Acidithiobacillus
HE806280.1	Acinetobacter bacteriophage AP22	Caudoviricetes	Caudovirales	Myoviridae	46387	Acinetobacter
HM368260.1	Acinetobacter phage AB1	Caudoviricetes	Caudovirales	Myoviridae	45159	Acinetobacter
MF346584.1	Acinetobacter phage AbP2	Caudoviricetes	Caudovirales	Myoviridae	45373	Acinetobacter
JF317274.1	Acinetobacter phage Abp53	Caudoviricetes	Caudovirales	Myoviridae	10290	Acinetobacter
KY000079.1	Acinetobacter phage AM24	Caudoviricetes	Caudovirales	Myoviridae	97139	Acinetobacter
JX976549.1	Acinetobacter phage IME-AB2	Caudoviricetes	Caudovirales	Myoviridae	43665	Acinetobacter
KU510289.1	Acinetobacter phage LZ35	Caudoviricetes	Caudovirales	Myoviridae	44885	Acinetobacter
NC_031117.1	Acinetobacter phage LZ35	Caudoviricetes	Caudovirales	Myoviridae	44885	Acinetobacter
MG366114.1	Acinetobacter phage PBAB08	Caudoviricetes	Caudovirales	Myoviridae	42312	Acinetobacter
NC_028995.1	Acinetobacter phage phiAC-1	Caudoviricetes	Caudovirales	Myoviridae	43216	Acinetobacter
JX560521.1	Acinetobacter phage phiAC-1	Caudoviricetes	Caudovirales	Myoviridae	43216	Acinetobacter
NC_025462.1	Acinetobacter phage vB_AbaM_Acibel004	Caudoviricetes	Caudovirales	Myoviridae	99730	Acinetobacter
KJ473422.1	Acinetobacter phage vB_AbaM_Acibel004	Caudoviricetes	Caudovirales	Myoviridae	99730	Acinetobacter
KU935715.1	Acinetobacter phage vB_AbaM_ME3	Caudoviricetes	Caudovirales	Myoviridae	234900	Acinetobacter
KJ628499.1	Acinetobacter phage vB_AbaM_phiAbaA1	Caudoviricetes	Caudovirales	Myoviridae	104906	Acinetobacter
NC_031280.1	Acinetobacter phage vB_AbaM_phiAbaA1	Caudoviricetes	Caudovirales	Myoviridae	104906	Acinetobacter
KY829116.2	Acinetobacter phage WCHABP1	Caudoviricetes	Caudovirales	Myoviridae	45888	Acinetobacter
KY670595.1	Acinetobacter phage WCHABP12	Caudoviricetes	Caudovirales	Myoviridae	45415	Acinetobacter
KP861231.1	Acinetobacter phage YMC11/12/R1215	Caudoviricetes	Caudovirales	Myoviridae	44866	Acinetobacter
NC_028855.1	Acinetobacter phage YMC11/12/R2315	Caudoviricetes	Caudovirales	Myoviridae	44846	Acinetobacter
KP861229.1	Acinetobacter phage YMC11/12/R2315	Caudoviricetes	Caudovirales	Myoviridae	44846	Acinetobacter
KM672662.1	Acinetobacter phage YMC13/03/R2096	Caudoviricetes	Caudovirales	Myoviridae	98170	Acinetobacter
NC_027332.1	Acinetobacter phage YMC13/03/R2096	Caudoviricetes	Caudovirales	Myoviridae	98170	Acinetobacter
NC_020879.1	Aeromonas phage Aes012	Caudoviricetes	Caudovirales	Myoviridae	161978	Aeromonas
JN377895.1	Aeromonas phage Aes012	Caudoviricetes	Caudovirales	Myoviridae	161978	Aeromonas
NC_019543.1	Aeromonas phage Aes508	Caudoviricetes	Caudovirales	Myoviridae	160646	Aeromonas
JN377894.1	Aeromonas phage Aes508	Caudoviricetes	Caudovirales	Myoviridae	160646	Aeromonas
MF479730.1	Aeromonas phage AS-gz	Caudoviricetes	Caudovirales	Myoviridae	162422	Aeromonas
MF498775.1	Aeromonas phage AS-sw	Caudoviricetes	Caudovirales	Myoviridae	230024	Aeromonas
MF498773.1	Aeromonas phage AS-szw	Caudoviricetes	Caudovirales	Myoviridae	229957	Aeromonas
MF498774.1	Aeromonas phage AS-yj	Caudoviricetes	Caudovirales	Myoviridae	230183	Aeromonas
KJ858521.1	Aeromonas phage pAh6-C	Caudoviricetes	Caudovirales	Myoviridae	53744	Aeromonas
NC_025459.1	Aeromonas phage pAh6-C	Caudoviricetes	Caudovirales	Myoviridae	53744	Aeromonas
HM452125.1	Aeromonas phage phiAS4	Caudoviricetes	Caudovirales	Myoviridae	163875	Aeromonas
NC_014635.1	Aeromonas phage phiAS4	Caudoviricetes	Caudovirales	Myoviridae	163875	Aeromonas
NC_019527.1	Aeromonas phage vB_AsaM-56	Caudoviricetes	Caudovirales	Myoviridae	43551	Aeromonas
JQ177063.1	Aeromonas phage vB_AsaM-56	Caudoviricetes	Caudovirales	Myoviridae	43551	Aeromonas
NC_013597.1	Aggregatibacter phage S1249	Caudoviricetes	Caudovirales	Myoviridae	43970	Aggregatibacter
GQ866233.1	Aggregatibacter phage S1249	Caudoviricetes	Caudovirales	Myoviridae	43970	Aggregatibacter
JQ312117.1	Agrobacterium phage 7-7-1	Caudoviricetes	Caudovirales	Myoviridae	69391	Agrobacterium
NC_019519.1	Agrobacterium phage 7-7-1	Caudoviricetes	Caudovirales	Myoviridae	69391	Agrobacterium
NC_031252.1	Arthrobacter phage BarretLemon	Caudoviricetes	Caudovirales	Myoviridae	51290	Arthrobacter
KU647629.1	Arthrobacter phage BarretLemon	Caudoviricetes	Caudovirales	Myoviridae	51290	Arthrobacter
KT365401.1	Arthrobacter phage Brent	Caudoviricetes	Caudovirales	Myoviridae	49879	Arthrobacter
KX670787.1	Arthrobacter phage Chocolat	Caudoviricetes	Caudovirales	Myoviridae	69798	Arthrobacter
KX670786.1	Arthrobacter phage Chubster	Caudoviricetes	Caudovirales	Myoviridae	70258	Arthrobacter
MF185718.1	Arthrobacter phage Colucci	Caudoviricetes	Caudovirales	Myoviridae	70707	Arthrobacter
KX522650.1	Arthrobacter phage Conboy	Caudoviricetes	Caudovirales	Myoviridae	70096	Arthrobacter
KU160651.1	Arthrobacter phage Jawnski	Caudoviricetes	Caudovirales	Myoviridae	49419	Arthrobacter
MF668274.1	Arthrobacter phage JayCookie	Caudoviricetes	Caudovirales	Myoviridae	70362	Arthrobacter
MF189176.1	Arthrobacter phage Jordan	Caudoviricetes	Caudovirales	Myoviridae	51347	Arthrobacter
MF185721.1	Arthrobacter phage Kabreeze	Caudoviricetes	Caudovirales	Myoviridae	70035	Arthrobacter
KU160656.1	Arthrobacter phage Martha	Caudoviricetes	Caudovirales	Myoviridae	51027	Arthrobacter
MF189177.1	Arthrobacter phage Piccoletto	Caudoviricetes	Caudovirales	Myoviridae	49808	Arthrobacter
KU160660.1	Arthrobacter phage PrincessTrina	Caudoviricetes	Caudovirales	Myoviridae	70265	Arthrobacter
MF185723.1	Arthrobacter phage RosiePosie	Caudoviricetes	Caudovirales	Myoviridae	70396	Arthrobacter
MF185724.1	Arthrobacter phage Scavito	Caudoviricetes	Caudovirales	Myoviridae	70123	Arthrobacter
MF189178.1	Arthrobacter phage Shade	Caudoviricetes	Caudovirales	Myoviridae	50930	Arthrobacter
KU160665.1	Arthrobacter phage Sonny	Caudoviricetes	Caudovirales	Myoviridae	50909	Arthrobacter
KU160668.1	Arthrobacter phage TaeYoung	Caudoviricetes	Caudovirales	Myoviridae	50999	Arthrobacter
MF185725.1	Arthrobacter phage Tophat	Caudoviricetes	Caudovirales	Myoviridae	70091	Arthrobacter
NC_026606.1	Arthrobacter phage vB_ArtM-ArV1	Caudoviricetes	Caudovirales	Myoviridae	71200	Arthrobacter
KM879463.1	Arthrobacter phage vB_ArtM-ArV1	Caudoviricetes	Caudovirales	Myoviridae	71200	Arthrobacter
EF583821.1	Bacillus phage 0305phi8-36	Caudoviricetes	Caudovirales	Myoviridae	218948	Bacillus
NC_009760.1	Bacillus phage 0305phi8-36	Caudoviricetes	Caudovirales	Myoviridae	218948	Bacillus
MF288919.1	Bacillus phage AaronPhadgers	Caudoviricetes	Caudovirales	Myoviridae	161772	Bacillus
MF498901.1	Bacillus phage Anthony	Caudoviricetes	Caudovirales	Myoviridae	159983	Bacillus
NC_031039.1	Bacillus phage AR9	Caudoviricetes	Caudovirales	Myoviridae	251042	Bacillus
KU878088.1	Bacillus phage AR9	Caudoviricetes	Caudovirales	Myoviridae	251042	Bacillus
NC_019515.1	Bacillus phage BCD7	Caudoviricetes	Caudovirales	Myoviridae	93839	Bacillus
JN712910.1	Bacillus phage BCD7	Caudoviricetes	Caudovirales	Myoviridae	93839	Bacillus
NC_024137.1	Bacillus phage Bcp1	Caudoviricetes	Caudovirales	Myoviridae	152778	Bacillus
KJ451625.1	Bacillus phage Bcp1	Caudoviricetes	Caudovirales	Myoviridae	152778	Bacillus
KJ081346.1	Bacillus phage BCP8-2	Caudoviricetes	Caudovirales	Myoviridae	159071	Bacillus
NC_027355.1	Bacillus phage BCP8-2	Caudoviricetes	Caudovirales	Myoviridae	159071	Bacillus
KX147229.1	Bacillus phage Belinda	Caudoviricetes	Caudovirales	Myoviridae	162308	Bacillus
NC_031024.1	Bacillus phage Belinda	Caudoviricetes	Caudovirales	Myoviridae	162308	Bacillus
KX961629.1	Bacillus phage BJ4	Caudoviricetes	Caudovirales	Myoviridae	160732	Bacillus
KT995480.1	Bacillus phage BM10	Caudoviricetes	Caudovirales	Myoviridae	165213	Bacillus
NC_029069.1	Bacillus phage BM5	Caudoviricetes	Caudovirales	Myoviridae	165031	Bacillus
KT995479.1	Bacillus phage BM5	Caudoviricetes	Caudovirales	Myoviridae	165031	Bacillus
KM051843.1	Bacillus phage Bobb	Caudoviricetes	Caudovirales	Myoviridae	160281	Bacillus
NC_024792.1	Bacillus phage Bobb	Caudoviricetes	Caudovirales	Myoviridae	160281	Bacillus
NC_029121.1	Bacillus phage Bp8p-C	Caudoviricetes	Caudovirales	Myoviridae	151417	Bacillus
KJ010547.1	Bacillus phage Bp8p-C	Caudoviricetes	Caudovirales	Myoviridae	151417	Bacillus
KJ010548.1	Bacillus phage Bp8p-T	Caudoviricetes	Caudovirales	Myoviridae	151419	Bacillus
NC_023501.1	Bacillus phage BPS10C	Caudoviricetes	Caudovirales	Myoviridae	159590	Bacillus
KC430106.1	Bacillus phage BPS10C	Caudoviricetes	Caudovirales	Myoviridae	159590	Bacillus
MF288918.1	Bacillus phage Bubs	Caudoviricetes	Caudovirales	Myoviridae	162449	Bacillus
KU847400.1	Bacillus phage Crookii	Caudoviricetes	Caudovirales	Myoviridae	154012	Bacillus
KU577463.1	Bacillus phage Deep Blue	Caudoviricetes	Caudovirales	Myoviridae	157501	Bacillus
NC_031056.1	Bacillus phage Deep Blue	Caudoviricetes	Caudovirales	Myoviridae	157501	Bacillus
NC_031006.1	Bacillus phage DIGNKC	Caudoviricetes	Caudovirales	Myoviridae	161552	Bacillus
KU737349.1	Bacillus phage DIGNKC	Caudoviricetes	Caudovirales	Myoviridae	161552	Bacillus
NC_031054.1	Bacillus phage DirtyBetty	Caudoviricetes	Caudovirales	Myoviridae	162415	Bacillus
KX349903.1	Bacillus phage DirtyBetty	Caudoviricetes	Caudovirales	Myoviridae	162415	Bacillus
NC_030920.1	Bacillus phage Eldridge	Caudoviricetes	Caudovirales	Myoviridae	165868	Bacillus
KU253712.1	Bacillus phage Eldridge	Caudoviricetes	Caudovirales	Myoviridae	165868	Bacillus
KJ489398.1	Bacillus phage Evoli	Caudoviricetes	Caudovirales	Myoviridae	159656	Bacillus
NC_024207.1	Bacillus phage Evoli	Caudoviricetes	Caudovirales	Myoviridae	159656	Bacillus
KT207918.1	Bacillus phage Eyuki	Caudoviricetes	Caudovirales	Myoviridae	162252	Bacillus
NC_028944.1	Bacillus phage Eyuki	Caudoviricetes	Caudovirales	Myoviridae	162252	Bacillus
KY888882.1	Bacillus phage Flapjack	Caudoviricetes	Caudovirales	Myoviridae	166137	Bacillus
MG763894.1	Bacillus phage HonestAbe	Caudoviricetes	Caudovirales	Myoviridae	161129	Bacillus
KJ489400.1	Bacillus phage Hoody T	Caudoviricetes	Caudovirales	Myoviridae	159837	Bacillus
NC_024205.1	Bacillus phage Hoody T	Caudoviricetes	Caudovirales	Myoviridae	159837	Bacillus
MF288922.1	Bacillus phage Janet	Caudoviricetes	Caudovirales	Myoviridae	160705	Bacillus
NC_027352.1	Bacillus phage JBP901	Caudoviricetes	Caudovirales	Myoviridae	159492	Bacillus
KJ676859.1	Bacillus phage JBP901	Caudoviricetes	Caudovirales	Myoviridae	159492	Bacillus
KX349902.1	Bacillus phage Kida	Caudoviricetes	Caudovirales	Myoviridae	162151	Bacillus
NC_031012.1	Bacillus phage Kida	Caudoviricetes	Caudovirales	Myoviridae	162151	Bacillus
NC_027366.1	Bacillus phage Mater	Caudoviricetes	Caudovirales	Myoviridae	164302	Bacillus
KM236245.1	Bacillus phage Mater	Caudoviricetes	Caudovirales	Myoviridae	164302	Bacillus
NC_027374.1	Bacillus phage Moonbeam	Caudoviricetes	Caudovirales	Myoviridae	161239	Bacillus
KM236246.1	Bacillus phage Moonbeam	Caudoviricetes	Caudovirales	Myoviridae	161239	Bacillus
NC_031070.1	Bacillus phage Nemo	Caudoviricetes	Caudovirales	Myoviridae	162375	Bacillus
KU737352.1	Bacillus phage Nemo	Caudoviricetes	Caudovirales	Myoviridae	162375	Bacillus
KU737344.1	Bacillus phage Nigalana	Caudoviricetes	Caudovirales	Myoviridae	163041	Bacillus
NC_031037.1	Bacillus phage Nigalana	Caudoviricetes	Caudovirales	Myoviridae	163041	Bacillus
NC_031049.1	Bacillus phage NotTheCreek	Caudoviricetes	Caudovirales	Myoviridae	161929	Bacillus
KU737351.1	Bacillus phage NotTheCreek	Caudoviricetes	Caudovirales	Myoviridae	161929	Bacillus
MF288921.1	Bacillus phage OTooleKemple52	Caudoviricetes	Caudovirales	Myoviridae	161807	Bacillus
KT187252.1	Bacillus phage PBC6	Caudoviricetes	Caudovirales	Myoviridae	157147	Bacillus
NC_020081.2	Bacillus phage phiAGATE	Caudoviricetes	Caudovirales	Myoviridae	149844	Bacillus
JX238501.3	Bacillus phage phiAGATE	Caudoviricetes	Caudovirales	Myoviridae	149844	Bacillus
NC_031100.1	Bacillus phage Phrodo	Caudoviricetes	Caudovirales	Myoviridae	164443	Bacillus
KU737347.1	Bacillus phage Phrodo	Caudoviricetes	Caudovirales	Myoviridae	164443	Bacillus
MF288917.1	Bacillus phage PPIsBest	Caudoviricetes	Caudovirales	Myoviridae	162281	Bacillus
KX961630.1	Bacillus phage QCM8	Caudoviricetes	Caudovirales	Myoviridae	164911	Bacillus
NC_031027.1	Bacillus phage SageFayge	Caudoviricetes	Caudovirales	Myoviridae	162359	Bacillus
KU737350.1	Bacillus phage SageFayge	Caudoviricetes	Caudovirales	Myoviridae	162359	Bacillus
NC_031034.1	Bacillus phage SalinJah	Caudoviricetes	Caudovirales	Myoviridae	161140	Bacillus
KX011169.1	Bacillus phage SalinJah	Caudoviricetes	Caudovirales	Myoviridae	161140	Bacillus
LT960610.1	Bacillus phage SBSphiC	Caudoviricetes	Caudovirales	Myoviridae	144615	Bacillus
LT960608.1	Bacillus phage SBSphiJ	Caudoviricetes	Caudovirales	Myoviridae	156875	Bacillus
KU640380.1	Bacillus phage Shbh1	Caudoviricetes	Caudovirales	Myoviridae	138081	Bacillus
NC_030925.1	Bacillus phage Shbh1	Caudoviricetes	Caudovirales	Myoviridae	138081	Bacillus
KC699836.1	Bacillus phage SIOphi	Caudoviricetes	Caudovirales	Myoviridae	146698	Bacillus
KX156152.1	Bacillus phage Smudge	Caudoviricetes	Caudovirales	Myoviridae	162040	Bacillus
NC_019487.1	Bacillus phage SP-10	Caudoviricetes	Caudovirales	Myoviridae	143986	Bacillus
AB605730.1	Bacillus phage SP-10	Caudoviricetes	Caudovirales	Myoviridae	143986	Bacillus
KT624200.1	Bacillus phage SP-15	Caudoviricetes	Caudovirales	Myoviridae	221908	Bacillus
NC_031245.1	Bacillus phage SP-15	Caudoviricetes	Caudovirales	Myoviridae	221908	Bacillus
MF765814.1	Bacillus phage Taffo16	Caudoviricetes	Caudovirales	Myoviridae	164241	Bacillus
JX094431.1	Bacillus phage vB_BceM_Bc431v3	Caudoviricetes	Caudovirales	Myoviridae	158621	Bacillus
NC_020873.1	Bacillus phage vB_BceM_Bc431v3	Caudoviricetes	Caudovirales	Myoviridae	158621	Bacillus
KT895374.1	Bacillus phage vB_BpuM-BpSp	Caudoviricetes	Caudovirales	Myoviridae	255569	Bacillus
KY368639.1	Bacillus phage vB_BsuM-Goe2	Caudoviricetes	Caudovirales	Myoviridae	146141	Bacillus
KU737346.1	Bacillus phage Vinny	Caudoviricetes	Caudovirales	Myoviridae	162865	Bacillus
MF288920.1	Bacillus phage Zainny	Caudoviricetes	Caudovirales	Myoviridae	162692	Bacillus
KU737348.1	Bacillus phage Zuko	Caudoviricetes	Caudovirales	Myoviridae	163345	Bacillus
NC_031116.1	Bacillus phage Zuko	Caudoviricetes	Caudovirales	Myoviridae	163345	Bacillus
NC_023719.1	Bacillus virus G	Caudoviricetes	Caudovirales	Myoviridae	497513	Bacillus
JN638751.1	Bacillus virus G	Caudoviricetes	Caudovirales	Myoviridae	497513	Bacillus
MF360957.1	Bacillus virus PBS1	Caudoviricetes	Caudovirales	Myoviridae	252197	Bacillus
NC_015721.1	Bdellovibrio phage phi1402	Caudoviricetes	Caudovirales	Myoviridae	23931	Bdellovibrio
JF344709.1	Bdellovibrio phage phi1402	Caudoviricetes	Caudovirales	Myoviridae	23931	Bdellovibrio
JQ177062.1	Bdellovibrio phage phi1422	Caudoviricetes	Caudovirales	Myoviridae	45354	Bdellovibrio
NC_019525.1	Bdellovibrio phage phi1422	Caudoviricetes	Caudovirales	Myoviridae	45354	Bdellovibrio
KC595516.1	Brevibacillus phage Emery	Caudoviricetes	Caudovirales	Myoviridae	58573	Brevibacillus
KC595515.1	Brevibacillus phage Jimmer1	Caudoviricetes	Caudovirales	Myoviridae	54312	Brevibacillus
NC_029104.1	Brevibacillus phage Jimmer1	Caudoviricetes	Caudovirales	Myoviridae	54312	Brevibacillus
KC595514.1	Brevibacillus phage Jimmer2	Caudoviricetes	Caudovirales	Myoviridae	54312	Brevibacillus
NC_028969.1	Brevibacillus phage Osiris	Caudoviricetes	Caudovirales	Myoviridae	52955	Brevibacillus
KT151956.1	Brevibacillus phage Osiris	Caudoviricetes	Caudovirales	Myoviridae	52955	Brevibacillus
KT151958.1	Brevibacillus phage Powder	Caudoviricetes	Caudovirales	Myoviridae	52992	Brevibacillus
NC_005886.2	Burkholderia phage BcepB1A	Caudoviricetes	Caudovirales	Myoviridae	47399	Burkholderia
[truncated: 4,289 more rows]

## Sheet: TableS2
Table S2. Test datasets with annotated or known tail and non-tail proteins.
Phage ID	Organism	Family	Genus	Species	Genome Length	Host
KY914485.1	Aeromonas phage phiA8-29	Caudoviricetes	Caudovirales	Ackermannviridae	144974	Aeromonas
MH807812.1	Dickeya phage Kamild	Caudoviricetes	Caudovirales	Ackermannviridae	152612	Dickeya
MH807820.1	Dickeya phage Coodle	Caudoviricetes	Caudovirales	Ackermannviridae	152515	Dickeya
MG973030.1	Erwinia phage vB_EamM-Bue1	Caudoviricetes	Caudovirales	Ackermannviridae	164037	Erwinia
MK373783.1	Escherichia phage vB_EcoM_KWBSE43-6	Caudoviricetes	Caudovirales	Ackermannviridae	158607	Escherichia
MH940212.1	Salmonella phage PS5	Caudoviricetes	Caudovirales	Ackermannviridae	158400	Salmonella
NC_027119.1	Salmonella phage Det7	Caudoviricetes	Caudovirales	Ackermannviridae	157498	Salmonella
MH929319.1	Serratia phage vB_SmaA_3M	Caudoviricetes	Caudovirales	Ackermannviridae	159398	Serratia
MH375644.1	Vibrio phage YC	Caudoviricetes	Caudovirales	Ackermannviridae	147890	Vibrio
LC373201.2	Enterobacter phage EspM4VN	Caudoviricetes	Caudovirales	Ackermannviridae	160766	Enterobacter
NC_042047.1	Serratia phage vB-Sru-IME250	Caudoviricetes	Caudovirales	Ackermannviridae	154938	Serratia
MF285619.1	Serratia phage 2050H1	Caudoviricetes	Caudovirales	Ackermannviridae	159631	Serratia
MH517022.1	Acinetobacter phage SH-Ab 15599	Caudoviricetes	Caudovirales	Ackermannviridae	143204	Acinetobacter
MN342150.1	Escherichia phage vB_EcoM_3HA11	Caudoviricetes	Caudovirales	Ackermannviridae	158429	Escherichia
MH427377.1	Escherichia phage vB_EcoM_Sa157lw	Caudoviricetes	Caudovirales	Ackermannviridae	155887	Escherichia
MN066127.1	Salmonella phage Matapan	Caudoviricetes	Caudovirales	Ackermannviridae	157408	Salmonella
NC_001604.1	Escherichia phage T7	Caudoviricetes	Caudovirales	Autographiviridae	39937	Escherichia
MH688040.1	Salmonella phage Mooltan	Caudoviricetes	Caudovirales	Autographiviridae	156882	Salmonella
MH817999.1	Klebsiella phage Seifer	Caudoviricetes	Caudovirales	Casjensviridae	58197	Klebsiella
MH252365.1	Ralstonia phage phiRSP	Caudoviricetes	Caudovirales	Coatlandelriovirus	44526	Ralstonia
MH588546.1	Caulobacter phage CcrBL9	Caudoviricetes	Caudovirales	Dolichocephalovirinae	322272	Caulobacter
MH588547.1	Caulobacter phage CcrSC	Caudoviricetes	Caudovirales	Dolichocephalovirinae	317488	Caulobacter
MT500539.1	Salmonella virus STSR3	Caudoviricetes	Caudovirales	Drexlerviridae	49503	Salmonella
MT360682.1	Vibrio phage Vc1	Caudoviricetes	Caudovirales	Drexlerviridae	47778	Vibrio
MH791398.1	Aeromonas phage Asswx_1	Caudoviricetes	Caudovirales	Straboviridae	229103	Aeromonas
LR796233.1	uncultured Caudovirales phage	Caudoviricetes	Caudovirales	environmental samples	369594	Caudovirales
NC_041896.1	Campylobacter phage vB_CjeM_Los1	Caudoviricetes	Caudovirales	Eucampyvirinae	134073	Campylobacter
KX879627.1	Campylobacter phage vB_CjeM_Los1	Caudoviricetes	Caudovirales	Eucampyvirinae	134073	Campylobacter
MG962366.1	Rhodococcus phage Finch	Caudoviricetes	Caudovirales	Finchvirus	138896	Rhodococcus
MG727697.1	Paenibacillus phage Dragolir	Caudoviricetes	Caudovirales	Siphoviridae	41131	Paenibacillus
MK931441.1	Escherichia phage Snoke	Caudoviricetes	Caudovirales	Guernseyvirinae	44454	Escherichia
MN393079.1	Salmonella virus VSiA	Caudoviricetes	Caudovirales	Guernseyvirinae	42865	Salmonella
DQ003638.2	Listeria phage A511	Caudoviricetes	Caudovirales	Herelleviridae	137619	Listeria
JF974299.1	Synechococcus phage S-CAM8	Caudoviricetes	Caudovirales	Kyanoviridae	222057	Synechococcus
MH107246.1	Synechococcus phage S-B64	Caudoviricetes	Caudovirales	Kyanoviridae	151867	Synechococcus
MH629685.1	Synechococcus virus S-PRM1	Caudoviricetes	Caudovirales	Kyanoviridae	144311	Synechococcus
NC_031903.1	Synechococcus phage S-CAM22	Caudoviricetes	Caudovirales	Kyanoviridae	172345	Synechococcus
KU686209.1	Synechococcus phage S-CAM22	Caudoviricetes	Caudovirales	Kyanoviridae	172345	Synechococcus
KU686207.1	Synechococcus phage S-CAM22	Caudoviricetes	Caudovirales	Kyanoviridae	172230	Synechococcus
KU686208.1	Synechococcus phage S-CAM22	Caudoviricetes	Caudovirales	Kyanoviridae	172395	Synechococcus
KU686200.1	Synechococcus phage S-CAM4	Caudoviricetes	Caudovirales	Kyanoviridae	191937	Synechococcus
KU686202.1	Synechococcus phage S-CAM4	Caudoviricetes	Caudovirales	Kyanoviridae	191615	Synechococcus
NC_031900.1	Synechococcus phage S-CAM4	Caudoviricetes	Caudovirales	Kyanoviridae	191983	Synechococcus
KU686201.1	Synechococcus phage S-CAM4	Caudoviricetes	Caudovirales	Kyanoviridae	191983	Synechococcus
MH248138.1	Erwinia phage vB_EamM_Alexandra	Caudoviricetes	Caudovirales	Myoviridae	266532	Erwinia
NC_047995.1	Erwinia phage vB_EamM_Alexandra	Caudoviricetes	Caudovirales	Myoviridae	266532	Erwinia
MH460463.1	Dickeya phage vB_DsoM_AD1	Caudoviricetes	Caudovirales	Myoviridae	261658	Dickeya
NC_048054.1	Dickeya phage vB_DsoM_AD1	Caudoviricetes	Caudovirales	Myoviridae	261658	Dickeya
NC_048106.1	Synechococcus phage S-CBWM1	Caudoviricetes	Caudovirales	Myoviridae	139069	Synechococcus
MG450654.1	Synechococcus phage S-CBWM1	Caudoviricetes	Caudovirales	Myoviridae	139069	Synechococcus
MH383160.1	Escherichia phage UB	Caudoviricetes	Caudovirales	Myoviridae	353081	Escherichia
NC_047713.1	Synechococcus phage ACG-2014f	Caudoviricetes	Caudovirales	Myoviridae	223270	Synechococcus
NC_047714.1	Synechococcus phage ACG-2014f	Caudoviricetes	Caudovirales	Myoviridae	196842	Synechococcus
MT408532.1	Synechococcus phage SynMITS9220M01	Caudoviricetes	Caudovirales	Myoviridae	190237	Synechococcus
NC_047838.1	Synechococcus phage Bellamy	Caudoviricetes	Caudovirales	Myoviridae	204930	Synechococcus
MK279853.1	Gordonia phage Gray	Caudoviricetes	Caudovirales	Myoviridae	88970	Gordonia
MN586022.1	Gordonia phage Chidiebere	Caudoviricetes	Caudovirales	Myoviridae	91072	Gordonia
MH825713.1	Mycobacterium phage Zalkecks	Caudoviricetes	Caudovirales	Myoviridae	154764	Mycobacterium
MK359334.1	Mycobacterium phage Delilah	Caudoviricetes	Caudovirales	Myoviridae	155127	Mycobacterium
MH727558.1	Mycobacterium phage Salacia	Caudoviricetes	Caudovirales	Myoviridae	156610	Mycobacterium
MH779498.1	Mycobacterium phage Bread	Caudoviricetes	Caudovirales	Myoviridae	153796	Mycobacterium
MH316567.1	Mycobacterium phage ParkTD	Caudoviricetes	Caudovirales	Myoviridae	155006	Mycobacterium
MH669008.1	Mycobacterium phage Megamind	Caudoviricetes	Caudovirales	Myoviridae	154780	Mycobacterium
MK112549.1	Mycobacterium phage Morizzled23	Caudoviricetes	Caudovirales	Myoviridae	155131	Mycobacterium
MK359306.1	Mycobacterium phage Norm	Caudoviricetes	Caudovirales	Myoviridae	155550	Mycobacterium
MK359314.1	Mycobacterium phage Ewok	Caudoviricetes	Caudovirales	Myoviridae	155005	Mycobacterium
MK359303.1	Mycobacterium phage Shnickers	Caudoviricetes	Caudovirales	Myoviridae	154529	Mycobacterium
MG872839.1	Mycobacterium phage LifeSavor	Caudoviricetes	Caudovirales	Myoviridae	156804	Mycobacterium
MK359328.1	Mycobacterium phage EmmaElysia	Caudoviricetes	Caudovirales	Myoviridae	157365	Mycobacterium
MK359336.1	Mycobacterium phage Chargie21	Caudoviricetes	Caudovirales	Myoviridae	154283	Mycobacterium
MK359363.1	Mycobacterium phage Fludd	Caudoviricetes	Caudovirales	Myoviridae	154456	Mycobacterium
MT723944.1	Mycobacterium phage ChaylaJr	Caudoviricetes	Caudovirales	Myoviridae	154973	Mycobacterium
MT818423.1	Mycobacterium phage Janiyra	Caudoviricetes	Caudovirales	Myoviridae	156653	Mycobacterium
MK310143.1	Mycobacterium phage Dietrick	Caudoviricetes	Caudovirales	Myoviridae	153582	Mycobacterium
MK359358.1	Mycobacterium phage Essence	Caudoviricetes	Caudovirales	Myoviridae	155700	Mycobacterium
MK359317.1	Mycobacterium phage FrayBell	Caudoviricetes	Caudovirales	Myoviridae	154543	Mycobacterium
MK359366.1	Mycobacterium phage Basquiat	Caudoviricetes	Caudovirales	Myoviridae	154283	Mycobacterium
MK359350.1	Mycobacterium phage Nidhogg	Caudoviricetes	Caudovirales	Myoviridae	156342	Mycobacterium
MK359344.1	Mycobacterium phage Napoleon13	Caudoviricetes	Caudovirales	Myoviridae	154072	Mycobacterium
MK450427.1	Mycobacterium phage Adlitam	Caudoviricetes	Caudovirales	Myoviridae	155007	Mycobacterium
MK359349.1	Mycobacterium phage FoxtrotP1	Caudoviricetes	Caudovirales	Myoviridae	156926	Mycobacterium
MK112533.1	Mycobacterium phage Bonray	Caudoviricetes	Caudovirales	Myoviridae	157364	Mycobacterium
MH779502.1	Mycobacterium phage FudgeTart	Caudoviricetes	Caudovirales	Myoviridae	154658	Mycobacterium
MK359305.1	Mycobacterium phage Teardrop	Caudoviricetes	Caudovirales	Myoviridae	155389	Mycobacterium
MH051266.1	Mycobacterium phage MikeLiesIn	Caudoviricetes	Caudovirales	Myoviridae	155916	Mycobacterium
MN183285.1	Mycobacterium phage YoungMoneyMata	Caudoviricetes	Caudovirales	Myoviridae	156223	Mycobacterium
MT723945.1	Mycobacterium phage Quasimodo	Caudoviricetes	Caudovirales	Myoviridae	156354	Mycobacterium
MK359361.1	Mycobacterium phage Darko	Caudoviricetes	Caudovirales	Myoviridae	155951	Mycobacterium
MK450429.1	Mycobacterium phage Bipolarisk	Caudoviricetes	Caudovirales	Myoviridae	154734	Mycobacterium
MK359329.1	Mycobacterium phage Kamryn	Caudoviricetes	Caudovirales	Myoviridae	156360	Mycobacterium
MK359364.1	Mycobacterium phage ChickenPhender	Caudoviricetes	Caudovirales	Myoviridae	154397	Mycobacterium
MK359362.1	Mycobacterium phage Atlantean	Caudoviricetes	Caudovirales	Myoviridae	154553	Mycobacterium
MK450432.1	Mycobacterium phage ValleyTerrace	Caudoviricetes	Caudovirales	Myoviridae	154553	Mycobacterium
MK112554.1	Mycobacterium phage TinyTim	Caudoviricetes	Caudovirales	Myoviridae	153817	Mycobacterium
MK359365.1	Mycobacterium phage Loanshark	Caudoviricetes	Caudovirales	Myoviridae	154593	Mycobacterium
MH825697.1	Mycobacterium phage Bangla1971	Caudoviricetes	Caudovirales	Myoviridae	154722	Mycobacterium
MK112548.1	Mycobacterium phage McWolfish	Caudoviricetes	Caudovirales	Myoviridae	154462	Mycobacterium
MK359353.1	Mycobacterium phage BadAgartude	Caudoviricetes	Caudovirales	Myoviridae	155658	Mycobacterium
MK359326.1	Mycobacterium phage Pivoine	Caudoviricetes	Caudovirales	Myoviridae	155256	Mycobacterium
MK450424.1	Mycobacterium phage Melpomini	Caudoviricetes	Caudovirales	Myoviridae	154855	Mycobacterium
MK359324.1	Mycobacterium phage Tortoise16	Caudoviricetes	Caudovirales	Myoviridae	154584	Mycobacterium
MK450425.1	Mycobacterium phage Shelob	Caudoviricetes	Caudovirales	Myoviridae	156606	Mycobacterium
MK359335.1	Mycobacterium phage Patter	Caudoviricetes	Caudovirales	Myoviridae	155470	Mycobacterium
MH051261.1	Mycobacterium phage Tyke	Caudoviricetes	Caudovirales	Myoviridae	156679	Mycobacterium
MH316561.1	Mycobacterium phage Derek	Caudoviricetes	Caudovirales	Myoviridae	156199	Mycobacterium
MK359342.1	Mycobacterium phage ShiaLabeouf	Caudoviricetes	Caudovirales	Myoviridae	154471	Mycobacterium
MK359348.1	Mycobacterium phage Rahel	Caudoviricetes	Caudovirales	Myoviridae	155955	Mycobacterium
MN276192.1	Mycobacterium phage Trinitium	Caudoviricetes	Caudovirales	Myoviridae	154512	Mycobacterium
MK450434.1	Mycobacterium phage DrPhinkDaddy	Caudoviricetes	Caudovirales	Myoviridae	156574	Mycobacterium
MK359333.1	Mycobacterium phage JustHall	Caudoviricetes	Caudovirales	Myoviridae	154933	Mycobacterium
MH697586.1	Mycobacterium phage InigoMontoya	Caudoviricetes	Caudovirales	Myoviridae	155217	Mycobacterium
MN428066.1	Mycobacterium phage JPickles	Caudoviricetes	Caudovirales	Myoviridae	155116	Mycobacterium
MG812494.1	Mycobacterium phage Pier	Caudoviricetes	Caudovirales	Myoviridae	156471	Mycobacterium
MH744422.1	Mycobacterium phage Roots515	Caudoviricetes	Caudovirales	Myoviridae	156288	Mycobacterium
MK112545.1	Mycobacterium phage Khaleesi	Caudoviricetes	Caudovirales	Myoviridae	155251	Mycobacterium
MK359337.1	Mycobacterium phage Flabslab	Caudoviricetes	Caudovirales	Myoviridae	152593	Mycobacterium
MH910040.1	Mycobacterium phage Sauce	Caudoviricetes	Caudovirales	Myoviridae	156554	Mycobacterium
MH727543.1	Mycobacterium phage CharlieB	Caudoviricetes	Caudovirales	Myoviridae	155886	Mycobacterium
NC_048650.1	Streptomyces phage BRock	Caudoviricetes	Caudovirales	Myoviridae	112523	Streptomyces
KX925554.1	Streptomyces phage BRock	Caudoviricetes	Caudovirales	Myoviridae	112523	Streptomyces
NC_047717.1	Cyanophage S-RIM12	Caudoviricetes	Caudovirales	Myoviridae	175559	Cyanophage
NC_047715.1	Cyanophage S-RIM12	Caudoviricetes	Caudovirales	Myoviridae	174670	Cyanophage
NC_047716.1	Cyanophage S-RIM12	Caudoviricetes	Caudovirales	Myoviridae	175557	Cyanophage
NC_015285.1	Prochlorococcus phage Syn33	Caudoviricetes	Caudovirales	Myoviridae	174285	Prochlorococcus
GU071108.1	Prochlorococcus phage Syn33	Caudoviricetes	Caudovirales	Myoviridae	174285	Prochlorococcus
NC_041997.1	Acidovorax phage ACP17	Caudoviricetes	Caudovirales	Myoviridae	156281	Acidovorax
KY979132.2	Acidovorax phage ACP17	Caudoviricetes	Caudovirales	Myoviridae	156281	Acidovorax
KU873925.1	Pseudomonas phage pf16	Caudoviricetes	Caudovirales	Myoviridae	158136	Pseudomonas
NC_041881.1	Pseudomonas phage pf16	Caudoviricetes	Caudovirales	Myoviridae	158136	Pseudomonas
KU686199.1	Synechococcus phage S-CAM3	Caudoviricetes	Caudovirales	Myoviridae	198190	Synechococcus
NC_031906.1	Synechococcus phage S-CAM3	Caudoviricetes	Caudovirales	Myoviridae	198190	Synechococcus
KU686197.1	Synechococcus phage S-CAM3	Caudoviricetes	Caudovirales	Myoviridae	197843	Synechococcus
KU686198.1	Synechococcus phage S-CAM3	Caudoviricetes	Caudovirales	Myoviridae	197800	Synechococcus
NC_048642.1	Clostridium phage CDKM9	Caudoviricetes	Caudovirales	Myoviridae	49822	Clostridium
NC_048643.1	Clostridium phage CDKM15	Caudoviricetes	Caudovirales	Myoviridae	50605	Clostridium
NC_048735.1	Bacillus phage vB_BboS-125	Caudoviricetes	Caudovirales	Myoviridae	58528	Bacillus
MH884509.1	Bacillus phage vB_BboS-125	Caudoviricetes	Caudovirales	Myoviridae	58528	Bacillus
KY290955.1	Aeromonas phage 65.2	Caudoviricetes	Caudovirales	Myoviridae	236567	Aeromonas
NC_047910.1	Faecalibacterium phage FP_Epona	Caudoviricetes	Caudovirales	Myoviridae	49573	Faecalibacterium
MG711462.1	Faecalibacterium phage FP_Epona	Caudoviricetes	Caudovirales	Myoviridae	49573	Faecalibacterium
KX229736.1	Campylobacter phage PC5	Caudoviricetes	Caudovirales	Myoviridae	131095	Campylobacter
NC_042112.1	Campylobacter phage CP81	Caudoviricetes	Caudovirales	Myoviridae	132454	Campylobacter
NC_027989.1	Campylobacter phage vB_CcoM-IBB_35	Caudoviricetes	Caudovirales	Myoviridae	53237	Campylobacter
NC_048170.1	Escherichia phage vB_EcoM_Goslar	Caudoviricetes	Caudovirales	Myoviridae	237307	Escherichia
MK327938.1	Escherichia phage vB_EcoM_Goslar	Caudoviricetes	Caudovirales	Myoviridae	237307	Escherichia
NC_041926.1	Escherichia phage vB_EcoM_ECOO78	Caudoviricetes	Caudovirales	Myoviridae	41289	Escherichia
KU686205.1	Synechococcus phage S-CAM9	Caudoviricetes	Caudovirales	Myoviridae	174659	Synechococcus
KU686206.1	Synechococcus phage S-CAM9	Caudoviricetes	Caudovirales	Myoviridae	174830	Synechococcus
NC_031922.1	Synechococcus phage S-CAM9	Caudoviricetes	Caudovirales	Myoviridae	174830	Synechococcus
KU686204.1	Synechococcus phage S-CAM9	Caudoviricetes	Caudovirales	Myoviridae	174812	Synechococcus
MK494107.1	Arthrobacter phage Chipper1996	Caudoviricetes	Caudovirales	Myoviridae	70090	Arthrobacter
MN204499.1	Arthrobacter phage Mordred	Caudoviricetes	Caudovirales	Myoviridae	70074	Arthrobacter
MN204503.1	Arthrobacter phage Linus	Caudoviricetes	Caudovirales	Myoviridae	70526	Arthrobacter
NC_042053.1	Arthrobacter phage PrincessTrina	Caudoviricetes	Caudovirales	Myoviridae	70265	Arthrobacter
MN234234.1	Arthrobacter phage Lymara	Caudoviricetes	Caudovirales	Myoviridae	68762	Arthrobacter
NC_049489.1	Arthrobacter phage DrYang	Caudoviricetes	Caudovirales	Myoviridae	69061	Arthrobacter
MN703411.1	Arthrobacter phage DrYang	Caudoviricetes	Caudovirales	Myoviridae	69061	Arthrobacter
NC_042000.1	Arthrobacter phage Colucci	Caudoviricetes	Caudovirales	Myoviridae	70707	Arthrobacter
LC168164.1	Tenacibaculum phage pT24	Caudoviricetes	Caudovirales	Myoviridae	234670	Tenacibaculum
NC_049383.1	Tenacibaculum phage pT24	Caudoviricetes	Caudovirales	Myoviridae	234670	Tenacibaculum
MG711461.1	Faecalibacterium phage FP_Lagaffe	Caudoviricetes	Caudovirales	Myoviridae	48211	Faecalibacterium
NC_047911.1	Faecalibacterium phage FP_Lagaffe	Caudoviricetes	Caudovirales	Myoviridae	48211	Faecalibacterium
HQ634189.1	Synechococcus phage Syn30	Caudoviricetes	Caudovirales	Myoviridae	178807	Synechococcus
NC_021072.1	Synechococcus phage Syn30	Caudoviricetes	Caudovirales	Myoviridae	178807	Synechococcus
MK770413.1	Salmonella phage SE4	Caudoviricetes	Caudovirales	Myoviridae	53494	Salmonella
NC_048764.1	Salmonella phage SE4	Caudoviricetes	Caudovirales	Myoviridae	53494	Salmonella
MK673511.1	Salmonella phage ZCSE2	Caudoviricetes	Caudovirales	Myoviridae	53965	Salmonella
MT663719.1	Salmonella phage S144	Caudoviricetes	Caudovirales	Myoviridae	53628	Salmonella
NC_048179.1	Salmonella phage ZCSE2	Caudoviricetes	Caudovirales	Myoviridae	53965	Salmonella
MT776811.1	Arthrobacter phage King2	Caudoviricetes	Caudovirales	Myoviridae	50346	Arthrobacter
MN183279.1	Arthrobacter phage Zartrosa	Caudoviricetes	Caudovirales	Myoviridae	50782	Arthrobacter
NC_049468.1	Arthrobacter phage Zartrosa	Caudoviricetes	Caudovirales	Myoviridae	50782	Arthrobacter
MT114161.1	Arthrobacter phage JKerns	Caudoviricetes	Caudovirales	Myoviridae	50789	Arthrobacter
NC_042015.1	Arthrobacter phage Shade	Caudoviricetes	Caudovirales	Myoviridae	50930	Arthrobacter
NC_041933.1	Arthrobacter phage Sonny	Caudoviricetes	Caudovirales	Myoviridae	50909	Arthrobacter
MT310895.1	Arthrobacter phage StevieBAY	Caudoviricetes	Caudovirales	Myoviridae	51319	Arthrobacter
MH825703.1	Arthrobacter phage LeeroyJ	Caudoviricetes	Caudovirales	Myoviridae	51025	Arthrobacter
NC_031927.1	Synechococcus phage S-CAM7	Caudoviricetes	Caudovirales	Myoviridae	216121	Synechococcus
KU686213.1	Synechococcus phage S-CAM7	Caudoviricetes	Caudovirales	Myoviridae	214214	Synechococcus
KU686212.1	Synechococcus phage S-CAM7	Caudoviricetes	Caudovirales	Myoviridae	216121	Synechococcus
MT586120.1	Synechococcus phage S-CAM7	Caudoviricetes	Caudovirales	Myoviridae	221362	Synechococcus
MN095772.1	Stenotrophomonas phage Moby	Caudoviricetes	Caudovirales	Myoviridae	159365	Stenotrophomonas
NC_048802.1	Stenotrophomonas phage Moby	Caudoviricetes	Caudovirales	Myoviridae	159365	Stenotrophomonas
NC_048804.1	Stenotrophomonas phage Mendera	Caudoviricetes	Caudovirales	Myoviridae	159961	Stenotrophomonas
MN098328.1	Stenotrophomonas phage Mendera	Caudoviricetes	Caudovirales	Myoviridae	159961	Stenotrophomonas
MF285618.1	Serratia phage vB_SmaM_ 2050HW	Caudoviricetes	Caudovirales	Myoviridae	276025	Serratia
NC_048668.1	Serratia phage vB_SmaM_ 2050HW	Caudoviricetes	Caudovirales	Myoviridae	276025	Serratia
NC_048792.1	Serratia phage Moabite	Caudoviricetes	Caudovirales	Myoviridae	273933	Serratia
MK994515.1	Serratia phage Moabite	Caudoviricetes	Caudovirales	Myoviridae	273933	Serratia
NC_047913.1	Faecalibacterium phage FP_Mushu	Caudoviricetes	Caudovirales	Myoviridae	36636	Faecalibacterium
MG711460.1	Faecalibacterium phage FP_Mushu	Caudoviricetes	Caudovirales	Myoviridae	36636	Faecalibacterium
MT374852.1	Yersinia phage vB_YpM_3	Caudoviricetes	Caudovirales	Myoviridae	39387	Yersinia
MT374853.1	Yersinia phage vB_YpM_5	Caudoviricetes	Caudovirales	Myoviridae	37228	Yersinia
MT374856.1	Yersinia phage vB_YpM_23	Caudoviricetes	Caudovirales	Myoviridae	38732	Yersinia
LR595867.1	Escherichia virus Mu_3F6	Caudoviricetes	Caudovirales	Myoviridae	37126	Escherichia
MT374854.1	Yersinia phage vB_YpM_6	Caudoviricetes	Caudovirales	Myoviridae	37277	Yersinia
MT591577.1	Yersinia phage vB_YpM_Tongde	Caudoviricetes	Caudovirales	Myoviridae	39492	Yersinia
MN877442.1	Alteromonas phage vB_AmeM_PT11-V22	Caudoviricetes	Caudovirales	Myoviridae	92760	Alteromonas
NC_048847.1	Alteromonas phage vB_AmeM_PT11-V22	Caudoviricetes	Caudovirales	Myoviridae	92760	Alteromonas
MK450543.1	Natrialba phage PhiCh1	Caudoviricetes	Caudovirales	Myoviridae	58487	Natrialba
MK493323.1	Synechococcus phage S-RIM8	Caudoviricetes	Caudovirales	Myoviridae	171770	Synechococcus
MK493324.1	Synechococcus phage S-RIM8	Caudoviricetes	Caudovirales	Myoviridae	169811	Synechococcus
MK493322.1	Synechococcus phage S-RIM8	Caudoviricetes	Caudovirales	Myoviridae	169803	Synechococcus
NC_047733.1	Synechococcus phage S-RIM8	Caudoviricetes	Caudovirales	Myoviridae	171216	Synechococcus
MK493325.1	Synechococcus phage S-RIM8	Caudoviricetes	Caudovirales	Myoviridae	170397	Synechococcus
NC_047718.1	Synechococcus phage ACG-2014b	Caudoviricetes	Caudovirales	Myoviridae	154990	Synechococcus
NC_047719.1	Synechococcus phage ACG-2014b	Caudoviricetes	Caudovirales	Myoviridae	172874	Synechococcus
NC_028935.2	Escherichia phage SUSP2	Caudoviricetes	Caudovirales	Myoviridae	88698	Escherichia
NC_028808.2	Escherichia phage phiSUSP1	Caudoviricetes	Caudovirales	Myoviridae	90743	Escherichia
NC_041977.1	Citrobacter phage Mordin	Caudoviricetes	Caudovirales	Myoviridae	89596	Citrobacter
NC_041923.1	Salmonella phage Mushroom	Caudoviricetes	Caudovirales	Myoviridae	87709	Salmonella
MH791408.2	Pseudomonas phage PaZq-1	Caudoviricetes	Caudovirales	Myoviridae	94315	Pseudomonas
MK340761.1	Pseudomonas phage vB_PaeM_SCUT-S2	Caudoviricetes	Caudovirales	Myoviridae	94434	Pseudomonas
MN013356.1	Pseudomonas phage vB_PaM_EPA1	Caudoviricetes	Caudovirales	Myoviridae	91394	Pseudomonas
LR595891.1	Escherichia virus P88_4B11	Caudoviricetes	Caudovirales	Myoviridae	37100	Escherichia
NC_049391.1	Escherichia virus P88_4B11	Caudoviricetes	Caudovirales	Myoviridae	37100	Escherichia
MT662115.1	Vibrio phage ValB1MD-2	Caudoviricetes	Caudovirales	Myoviridae	36616	Vibrio
MK416016.1	Klebsiella phage ST101-KPC2phi6.2	Caudoviricetes	Caudovirales	Myoviridae	11454	Klebsiella
LR595870.1	Escherichia virus P2_2H1	Caudoviricetes	Caudovirales	Myoviridae	32662	Escherichia
NC_041848.1	Bacteriophage P2	Caudoviricetes	Caudovirales	Myoviridae	31200	Bacteriophage
NC_049386.1	Escherichia virus P2_2H1	Caudoviricetes	Caudovirales	Myoviridae	32662	Escherichia
NC_049388.1	Escherichia virus P24C9	Caudoviricetes	Caudovirales	Myoviridae	32150	Escherichia
NC_049385.1	Escherichia virus P22H4	Caudoviricetes	Caudovirales	Myoviridae	31342	Escherichia
NC_049389.1	Escherichia virus P24E6b	Caudoviricetes	Caudovirales	Myoviridae	31128	Escherichia
LR595887.1	Escherichia virus P24A7b	Caudoviricetes	Caudovirales	Myoviridae	32848	Escherichia
NC_049390.1	Escherichia virus P24A7b	Caudoviricetes	Caudovirales	Myoviridae	32848	Escherichia
LR595873.1	Escherichia virus P24B2	Caudoviricetes	Caudovirales	Myoviridae	32118	Escherichia
LR595883.1	Escherichia virus P24C9	Caudoviricetes	Caudovirales	Myoviridae	32150	Escherichia
LR595885.1	Escherichia virus P24E6b	Caudoviricetes	Caudovirales	Myoviridae	31128	Escherichia
NC_049387.1	Escherichia virus P24B2	Caudoviricetes	Caudovirales	Myoviridae	32118	Escherichia
LR595869.1	Escherichia virus P22H4	Caudoviricetes	Caudovirales	Myoviridae	31342	Escherichia
NC_010275.2	Vibrio phage Kappa	Caudoviricetes	Caudovirales	Myoviridae	33507	Vibrio
U32222.1	Escherichia phage 186	Caudoviricetes	Caudovirales	Myoviridae	30624	Escherichia
NC_049432.1	Ralstonia phage RsoM1USA	Caudoviricetes	Caudovirales	Myoviridae	39309	Ralstonia
MG747435.1	Aresaunavirus RsoM1USA	Caudoviricetes	Caudovirales	Myoviridae	39309	Aresaunavirus
MN850598.1	Escherichia phage nieznany	Caudoviricetes	Caudovirales	Myoviridae	144998	Escherichia
MT496970.1	Escherichia phage Mt1B1_P17	Caudoviricetes	Caudovirales	Myoviridae	151202	Escherichia
MN850618.1	Escherichia phage tuntematon	Caudoviricetes	Caudovirales	Myoviridae	150473	Escherichia
MN850565.1	Escherichia phage ukendt	Caudoviricetes	Caudovirales	Myoviridae	150947	Escherichia
LR597654.1	Escherichia phage phAPEC8_ev052	Caudoviricetes	Caudovirales	Myoviridae	150152	Escherichia
MH051333.1	Escherichia phage vB_EcoM-Ro121c4YLVW	Caudoviricetes	Caudovirales	Myoviridae	151671	Escherichia
NC_047994.1	Klebsiella phage ZCKP1	Caudoviricetes	Caudovirales	Myoviridae	150925	Klebsiella
MH252123.1	Klebsiella phage ZCKP1	Caudoviricetes	Caudovirales	Myoviridae	150925	Klebsiella
MK373788.1	Escherichia phage vB_EcoM_Schickermooser	Caudoviricetes	Caudovirales	Myoviridae	151194	Escherichia
NC_048196.1	Escherichia phage vB_EcoM_Schickermooser	Caudoviricetes	Caudovirales	Myoviridae	151194	Escherichia
NC_047776.1	Escherichia phage ESCO5	Caudoviricetes	Caudovirales	Myoviridae	149312	Escherichia
NC_041880.1	Pseudomonas phage phiPMW	Caudoviricetes	Caudovirales	Myoviridae	103218	Pseudomonas
NC_048772.1	Aeromonas phage 4L372XY	Caudoviricetes	Caudovirales	Myoviridae	124279	Aeromonas
MK813941.1	Aeromonas phage 4L372XY	Caudoviricetes	Caudovirales	Myoviridae	124279	Aeromonas
NC_048771.1	Aeromonas phage 4L372D	Caudoviricetes	Caudovirales	Myoviridae	138690	Aeromonas
MK813938.1	Aeromonas phage 2L372X	Caudoviricetes	Caudovirales	Myoviridae	115893	Aeromonas
NC_048770.1	Aeromonas phage 2L372X	Caudoviricetes	Caudovirales	Myoviridae	115893	Aeromonas
MK804893.1	Aeromonas phage 2L372D	Caudoviricetes	Caudovirales	Myoviridae	122963	Aeromonas
NC_048769.1	Aeromonas phage 2L372D	Caudoviricetes	Caudovirales	Myoviridae	122963	Aeromonas
KY290953.1	Aeromonas phage 51	Caudoviricetes	Caudovirales	Myoviridae	43551	Aeromonas
NC_050153.1	Escherichia phage vB_EcoM-Ro157c2YLVW	Caudoviricetes	Caudovirales	Myoviridae	80732	Escherichia
MH160767.1	Escherichia phage vB_EcoM-Ro157c2YLVW	Caudoviricetes	Caudovirales	Myoviridae	80732	Escherichia
NC_042128.1	Escherichia phage RCS47	Caudoviricetes	Caudovirales	Myoviridae	115154	Escherichia
JF974306.1	Cyanophage P-SS1	Caudoviricetes	Caudovirales	Myoviridae	178284	Cyanophage
MN379740.1	Salmonella phage 8-19	Caudoviricetes	Caudovirales	Myoviridae	52648	Salmonella
MH181876.1	Salmonella phage vB_SalM-LPSEYT	Caudoviricetes	Caudovirales	Myoviridae	53387	Salmonella
MT074442.1	Salmonella phage ciri	Caudoviricetes	Caudovirales	Myoviridae	52916	Salmonella
MK568062.1	Salmonella phage LSE7621	Caudoviricetes	Caudovirales	Myoviridae	50936	Salmonella
MT074438.1	Salmonella phage rivia	Caudoviricetes	Caudovirales	Myoviridae	52587	Salmonella
MT074445.1	Salmonella phage renfri	Caudoviricetes	Caudovirales	Myoviridae	52952	Salmonella
MT074437.1	Salmonella phage nenneke	Caudoviricetes	Caudovirales	Myoviridae	52576	Salmonella
MT074444.1	Salmonella phage emhyr	Caudoviricetes	Caudovirales	Myoviridae	52948	Salmonella
MT074436.1	Salmonella phage yarpen	Caudoviricetes	Caudovirales	Myoviridae	52464	Salmonella
NC_048863.1	Salmonella phage yarpen	Caudoviricetes	Caudovirales	Myoviridae	52464	Salmonella
MT012730.1	Salmonella phage vB_SenM-1	Caudoviricetes	Caudovirales	Myoviridae	52471	Salmonella
NC_048763.1	Salmonella phage SE13	Caudoviricetes	Caudovirales	Myoviridae	52438	Salmonella
MT074435.1	Salmonella phage brorfarstad	Caudoviricetes	Caudovirales	Myoviridae	52392	Salmonella
MK770411.1	Salmonella phage SE13	Caudoviricetes	Caudovirales	Myoviridae	52438	Salmonella
NC_031250.1	Salmonella phage BP63	Caudoviricetes	Caudovirales	Myoviridae	52437	Salmonella
MT074441.1	Salmonella phage brunost	Caudoviricetes	Caudovirales	Myoviridae	52821	Salmonella
KM366099.1	Salmonella phage BP63	Caudoviricetes	Caudovirales	Myoviridae	52437	Salmonella
NC_048075.1	Acinetobacter phage vB_AbaM_B09_Aci02-2	Caudoviricetes	Caudovirales	Myoviridae	104354	Acinetobacter
NC_048053.1	Dickeya phage vB_DsoM_JA29	Caudoviricetes	Caudovirales	Myoviridae	253323	Dickeya
MH460461.1	Dickeya phage vB_DsoM_JA29	Caudoviricetes	Caudovirales	Myoviridae	253323	Dickeya
MH460462.1	Dickeya phage vB_DsoM_JA33	Caudoviricetes	Caudovirales	Myoviridae	255356	Dickeya
MH460460.1	Dickeya phage vB_DsoM_JA13	Caudoviricetes	Caudovirales	Myoviridae	254061	Dickeya
NC_048077.1	Dickeya phage vB_DsoM_JA11	Caudoviricetes	Caudovirales	Myoviridae	255356	Dickeya
MH389777.1	Dickeya phage vB_DsoM_JA11	Caudoviricetes	Caudovirales	Myoviridae	255356	Dickeya
MK552141.1	Burkholderia phage BcepSauron	Caudoviricetes	Caudovirales	Myoviridae	262653	Burkholderia
NC_049851.1	Burkholderia phage BcepSauron	Caudoviricetes	Caudovirales	Myoviridae	262653	Burkholderia
KY984068.1	Erwinia phage vB_EamM_Y3	Caudoviricetes	Caudovirales	Myoviridae	261365	Erwinia
NC_047880.1	Erwinia phage vB_EamM_Y3	Caudoviricetes	Caudovirales	Myoviridae	261365	Erwinia
MK637516.1	Agrobacterium phage Milano	Caudoviricetes	Caudovirales	Myoviridae	68451	Agrobacterium
LR535921.1	Salmonella phage SPFM2	Caudoviricetes	Caudovirales	Myoviridae	240111	Salmonella
MH221129.1	Salmonella phage SPAsTU	Caudoviricetes	Caudovirales	Myoviridae	250739	Salmonella
LR535902.1	Salmonella phage SPFM4	Caudoviricetes	Caudovirales	Myoviridae	240197	Salmonella
LR535910.1	Salmonella phage SPFM13	Caudoviricetes	Caudovirales	Myoviridae	241405	Salmonella
LR535920.1	Salmonella phage SPFM3	Caudoviricetes	Caudovirales	Myoviridae	240198	Salmonella
LR535914.1	Salmonella phage SPFM17	Caudoviricetes	Caudovirales	Myoviridae	239842	Salmonella
LR535918.1	Salmonella phage SPFM22	Caudoviricetes	Caudovirales	Myoviridae	240196	Salmonella
LR535916.1	Salmonella phage SPFM19	Caudoviricetes	Caudovirales	Myoviridae	240197	Salmonella
LR535909.1	Salmonella phage SPFM11	Caudoviricetes	Caudovirales	Myoviridae	240197	Salmonella
LR535915.1	Salmonella phage SPFM16	Caudoviricetes	Caudovirales	Myoviridae	233195	Salmonella
LR535908.1	Salmonella phage SPFM10	Caudoviricetes	Caudovirales	Myoviridae	240197	Salmonella
LR535907.1	Salmonella phage SPFM9	Caudoviricetes	Caudovirales	Myoviridae	240197	Salmonella
MH221128.1	Salmonella phage STsAS	Caudoviricetes	Caudovirales	Myoviridae	197215	Salmonella
LR535919.1	Salmonella phage SPFM21	Caudoviricetes	Caudovirales	Myoviridae	240196	Salmonella
LR535903.1	Salmonella phage SPFM5	Caudoviricetes	Caudovirales	Myoviridae	240194	Salmonella
LR535912.1	Salmonella phage SPFM14	Caudoviricetes	Caudovirales	Myoviridae	240197	Salmonella
MT799840.1	Salmonella phage JN03	Caudoviricetes	Caudovirales	Myoviridae	241047	Salmonella
LR535904.1	Salmonella phage SPFM7	Caudoviricetes	Caudovirales	Myoviridae	240197	Salmonella
LR535913.1	Salmonella phage SPFM15	Caudoviricetes	Caudovirales	Myoviridae	239951	Salmonella
MK473382.1	Clostridium phage JD032	Caudoviricetes	Caudovirales	Myoviridae	35109	Clostridium
NC_048665.1	Clostridium phage phiCDHM14	Caudoviricetes	Caudovirales	Myoviridae	32651	Clostridium
AP019525.1	Tenacibaculum phage PTm5	Caudoviricetes	Caudovirales	Myoviridae	226876	Tenacibaculum
NC_049340.1	Tenacibaculum phage PTm1	Caudoviricetes	Caudovirales	Myoviridae	224680	Tenacibaculum
AP019524.1	Tenacibaculum phage PTm1	Caudoviricetes	Caudovirales	Myoviridae	224680	Tenacibaculum
NC_042092.1	Pseudomonas phage tabernarius	Caudoviricetes	Caudovirales	Myoviridae	67498	Pseudomonas
MG018926.1	Pseudomonas phage tabernarius	Caudoviricetes	Caudovirales	Myoviridae	67498	Pseudomonas
NC_048049.1	Synechococcus phage S-T4	Caudoviricetes	Caudovirales	Myoviridae	181082	Synechococcus
MH412654.1	Synechococcus phage S-T4	Caudoviricetes	Caudovirales	Myoviridae	181082	Synechococcus
NC_047914.1	Faecalibacterium phage FP_Taranis	Caudoviricetes	Caudovirales	Myoviridae	54286	Faecalibacterium
MG711467.1	Faecalibacterium phage FP_Taranis	Caudoviricetes	Caudovirales	Myoviridae	54286	Faecalibacterium
MT162468.2	Synechococcus phage S-H25	Caudoviricetes	Caudovirales	Myoviridae	173659	Synechococcus
MN101225.1	Klebsiella phage KMI11	Caudoviricetes	Caudovirales	Myoviridae	98975	Klebsiella
MN101221.1	Klebsiella phage KMI7	Caudoviricetes	Caudovirales	Myoviridae	131200	Klebsiella
NC_000866.4	Escherichia phage T4	Caudoviricetes	Caudovirales	Myoviridae	168903	Escherichia
MH751506.1	Escherichia phage T2	Caudoviricetes	Caudovirales	Myoviridae	163832	Escherichia
MN850615.1	Escherichia phage kvi	Caudoviricetes	Caudovirales	Myoviridae	163673	Escherichia
NC_048015.1	Cyanophage S-TIM4	Caudoviricetes	Caudovirales	Myoviridae	176495	Cyanophage
MH512890.1	Cyanophage S-TIM4	Caudoviricetes	Caudovirales	Myoviridae	176495	Cyanophage
MG711466.1	Faecalibacterium phage FP_Toutatis	Caudoviricetes	Caudovirales	Myoviridae	54725	Faecalibacterium
NC_047915.1	Faecalibacterium phage FP_Toutatis	Caudoviricetes	Caudovirales	Myoviridae	54725	Faecalibacterium
NC_015288.1	Prochlorococcus phage Syn1	Caudoviricetes	Caudovirales	Myoviridae	191195	Prochlorococcus
GU071105.1	Prochlorococcus phage Syn1	Caudoviricetes	Caudovirales	Myoviridae	191195	Prochlorococcus
KX349292.1	Cyanophage S-RIM44	Caudoviricetes	Caudovirales	Myoviridae	193001	Cyanophage
KU594607.1	Cyanophage S-RIM44	Caudoviricetes	Caudovirales	Myoviridae	192999	Cyanophage
KX349291.1	Cyanophage S-RIM44	Caudoviricetes	Caudovirales	Myoviridae	197629	Cyanophage
KX349294.1	Cyanophage S-RIM44	Caudoviricetes	Caudovirales	Myoviridae	197450	Cyanophage
KX349295.1	Cyanophage S-RIM44	Caudoviricetes	Caudovirales	Myoviridae	192972	Cyanophage
KX349297.1	Cyanophage S-RIM44	Caudoviricetes	Caudovirales	Myoviridae	193281	Cyanophage
NC_047734.1	Cyanophage S-RIM44	Caudoviricetes	Caudovirales	Myoviridae	197450	Cyanophage
KX349296.1	Cyanophage S-RIM44	Caudoviricetes	Caudovirales	Myoviridae	197625	Cyanophage
KX349293.1	Cyanophage S-RIM44	Caudoviricetes	Caudovirales	Myoviridae	197868	Cyanophage
MG022439.1	Phage 203	Caudoviricetes	Caudovirales	Myoviridae	138073	Phage
MN850645.1	Escherichia phage outra	Caudoviricetes	Caudovirales	Myoviridae	145482	Escherichia
MN850632.1	Escherichia phage alia	Caudoviricetes	Caudovirales	Myoviridae	147009	Escherichia
MN850601.1	Escherichia phage inny	Caudoviricetes	Caudovirales	Myoviridae	147483	Escherichia
MH426724.1	Erwinia phage Wellington	Caudoviricetes	Caudovirales	Myoviridae	244950	Erwinia
NC_048016.1	Erwinia phage Wellington	Caudoviricetes	Caudovirales	Myoviridae	244950	Erwinia
MK373777.1	Escherichia phage vB_EcoM_WFC	Caudoviricetes	Caudovirales	Myoviridae	72472	Escherichia
NC_048195.1	Escherichia phage vB_EcoM_WFC	Caudoviricetes	Caudovirales	Myoviridae	72472	Escherichia
NC_048073.1	Escherichia phage FEC19	Caudoviricetes	Caudovirales	Myoviridae	68472	Escherichia
MH816966.1	Escherichia phage FEC19	Caudoviricetes	Caudovirales	Myoviridae	68472	Escherichia
MN176217.1	Escherichia phage vB_Eco4M-7	Caudoviricetes	Caudovirales	Myoviridae	68084	Escherichia
MH051335.1	Escherichia phage vB_EcoM-Ro157lw	Caudoviricetes	Caudovirales	Myoviridae	72179	Escherichia
MK903282.1	Escherichia phage Mansfield	Caudoviricetes	Caudovirales	Myoviridae	68120	Escherichia
NC_047815.1	Erwinia phage vB_EamM_Yoloswag	Caudoviricetes	Caudovirales	Myoviridae	259700	Erwinia
MH675927.1	Escherichia phage vB_vPM_PD114	Caudoviricetes	Caudovirales	Myoviridae	150354	Escherichia
NC_008376.2	Geobacillus phage GBSV1	Caudoviricetes	Caudovirales	Myoviridae	34683	Geobacillus
DQ840344.2	Bacillus phage 1	Caudoviricetes	Caudovirales	Myoviridae	35055	Bacillus
NC_009737.2	Bacillus virus 1	Caudoviricetes	Caudovirales	Myoviridae	35055	Bacillus
DQ340064.2	Geobacillus phage GBSV1	Caudoviricetes	Caudovirales	Myoviridae	34683	Geobacillus
MT679221.1	Proteus phage 7	Caudoviricetes	Caudovirales	Myoviridae	242444	Proteus
MN445185.1	Escherichia phage vB_EcoM_EC001	Caudoviricetes	Caudovirales	Myoviridae	240200	Escherichia
MF988720.1	Pseudoalteromonas phage J2-1	Caudoviricetes	Caudovirales	Myoviridae	142204	Pseudoalteromonas
NC_050152.1	Enterobacteria phage P7	Caudoviricetes	Caudovirales	Myoviridae	101660	Enterobacteria
MH422554.1	Punavirus P1	Caudoviricetes	Caudovirales	Myoviridae	97213	Punavirus
MT133560.1	Pseudomonas phage fnug	Caudoviricetes	Caudovirales	Myoviridae	278899	Pseudomonas
MH160766.1	Escherichia phage vB_EcoM-Ro121lw	Caudoviricetes	Caudovirales	Myoviridae	149803	Escherichia
JF974301.1	Vibrio phage VD1	Caudoviricetes	Caudovirales	Myoviridae	81013	Vibrio
MH791416.1	Pseudomonas phage PaSzW-1	Caudoviricetes	Caudovirales	Myoviridae	94315	Pseudomonas
MH725810.1	Pseudomonas phage PaYy-2	Caudoviricetes	Caudovirales	Myoviridae	92348	Pseudomonas
MK002701.1	Halobacterium phage phiH	Caudoviricetes	Caudovirales	Myoviridae	58072	Halobacterium
MN183283.1	Arthrobacter phage BossLady	Caudoviricetes	Caudovirales	Myoviridae	51178	Arthrobacter
NC_041932.1	Arthrobacter phage Martha	Caudoviricetes	Caudovirales	Myoviridae	51027	Arthrobacter
MH920640.1	Synechococcus phage S-E7	Caudoviricetes	Caudovirales	Myoviridae	177622	Synechococcus
NC_041976.1	Brevibacillus phage Jimmer2	Caudoviricetes	Caudovirales	Myoviridae	54312	Brevibacillus
NC_041929.1	Sinorhizobium phage phiM7	Caudoviricetes	Caudovirales	Myoviridae	188427	Sinorhizobium
NC_011269.2	Mycobacterium phage ScottMcG	Caudoviricetes	Caudovirales	Myoviridae	154017	Mycobacterium
MK112534.1	Mycobacterium phage Burrough	Caudoviricetes	Caudovirales	Myoviridae	155885	Mycobacterium
KY290948.1	Aeromonas phage 44RR2.8t.2	Caudoviricetes	Caudovirales	Myoviridae	173590	Aeromonas
KU927493.2	Salmonella phage 118970_sal3	Caudoviricetes	Caudovirales	Myoviridae	77375	Salmonella
NC_031940.1	Salmonella phage 118970_sal3	Caudoviricetes	Caudovirales	Myoviridae	77375	Salmonella
MG198570.1	Lake Baikal phage Baikal-20-5m-C28	Caudoviricetes	Caudovirales	Myoviridae	166596	Lake
MK799832.1	Synechococcus phage S-B05	Caudoviricetes	Caudovirales	Myoviridae	208857	Synechococcus
MK797984.1	Pseudomonas phage vB_PaeM_PA5oct	Caudoviricetes	Caudovirales	Myoviridae	286783	Pseudomonas
KY290952.1	Aeromonas phage 32	Caudoviricetes	Caudovirales	Myoviridae	48252	Aeromonas
MN855765.1	Myoviridae sp.	Caudoviricetes	Caudovirales	Myoviridae	48957	Myoviridae
MT773557.1	Myoviridae sp.	Caudoviricetes	Caudovirales	Myoviridae	167437	Myoviridae
MK672802.1	Vibrio phage Va_90-11-286_p16	Caudoviricetes	Caudovirales	Myoviridae	41427	Vibrio
MH179471.1	Aeromonas phage 14AhydR10PP	Caudoviricetes	Caudovirales	Myoviridae	48335	Aeromonas
KY290947.1	Aeromonas phage 3	Caudoviricetes	Caudovirales	Myoviridae	46349	Aeromonas
KY290949.1	Aeromonas phage Asp37	Caudoviricetes	Caudovirales	Myoviridae	47977	Aeromonas
MF418016.1	Bacillus phage vB_BceM-HSE3	Caudoviricetes	Caudovirales	Myoviridae	124002	Bacillus
MT276994.1	Aeromonas phage AhyVDH1	Caudoviricetes	Caudovirales	Myoviridae	39175	Aeromonas
MH179479.1	Aeromonas phage 85AhydR10PP	Caudoviricetes	Caudovirales	Myoviridae	47194	Aeromonas
KY290950.1	Aeromonas phage 59.1	Caudoviricetes	Caudovirales	Myoviridae	46057	Aeromonas
MH884510.1	Exiguobacterium phage vB_EalM-137	Caudoviricetes	Caudovirales	Myoviridae	41601	Exiguobacterium
KX455876.1	Aeromonas phage Ahp2	Caudoviricetes	Caudovirales	Myoviridae	47331	Aeromonas
MN695334.1	Synechococcus phage B3	Caudoviricetes	Caudovirales	Myoviridae	244930	Synechococcus
LR700236.1	Vibrio phage vB_VchM_VP-3213	Caudoviricetes	Caudovirales	Myoviridae	40999	Vibrio
MK291445.1	Paracoccus phage vB_PyeM_Pyei1	Caudoviricetes	Caudovirales	Myoviridae	50161	Paracoccus
MH238466.1	Pasteurella phage AFS-2018a	Caudoviricetes	Caudovirales	Myoviridae	33296	Pasteurella
MN695335.1	Synechococcus phage B23	Caudoviricetes	Caudovirales	Myoviridae	243633	Synechococcus
MH179470.1	Aeromonas phage 13AhydR10PP	Caudoviricetes	Caudovirales	Myoviridae	47828	Aeromonas
MK976036.1	Wolbachia phage WO	Caudoviricetes	Caudovirales	Myoviridae	17223	Wolbachia
MT375042.1	Acinetobacter phage vB_AbaP_Alexa	Caudoviricetes	Caudovirales	Myoviridae	40237	Acinetobacter
MK493321.1	Cyanophage S-RIM4	Caudoviricetes	Caudovirales	Myoviridae	175462	Cyanophage
MT773554.1	Myoviridae sp.	Caudoviricetes	Caudovirales	Myoviridae	218687	Myoviridae
MT028491.1	Ochrobactrum phage vB_OspM_OC	Caudoviricetes	Caudovirales	Myoviridae	227654	Ochrobactrum
NC_028991.1	Clostridium phage phiCT453A	Caudoviricetes	Caudovirales	Myoviridae	42158	Clostridium
KX522565.1	Wolbachia phage WO	Caudoviricetes	Caudovirales	Myoviridae	65653	Wolbachia
MK016664.1	Synechococcus phage S-B68	Caudoviricetes	Caudovirales	Myoviridae	163982	Synechococcus
HQ906662.1	Wolbachia endosymbiont wVitA of Nasonia vitripennis phage WOVitA1	Caudoviricetes	Caudovirales	Myoviridae	66810	Wolbachia
MK672805.1	Vibrio phage Va_PF430-3_p42	Caudoviricetes	Caudovirales	Myoviridae	51907	Vibrio
KX669658.1	Ochrobactrum phage POA1180	Caudoviricetes	Caudovirales	Myoviridae	41655	Ochrobactrum
NC_029022.1	Clostridium phage phiCT9441A	Caudoviricetes	Caudovirales	Myoviridae	46895	Clostridium
MT613935.1	Pseudomonas phage Persinger	Caudoviricetes	Caudovirales	Myoviridae	44033	Pseudomonas
KM983329.1	Clostridium phage phiCT9441A	Caudoviricetes	Caudovirales	Myoviridae	46895	Clostridium
MN180248.1	Wolbachia phage WO	Caudoviricetes	Caudovirales	Myoviridae	25122	Wolbachia
KM983327.1	Clostridium phage phiCT453A	Caudoviricetes	Caudovirales	Myoviridae	42158	Clostridium
U82619.2	Enterobacteria phage SfV	Caudoviricetes	Caudovirales	Myoviridae	37074	Enterobacteria
KY940711.1	Bradyrhizobium phage BDU-MI-1	Caudoviricetes	Caudovirales	Myoviridae	121342	Bradyrhizobium
HQ633061.1	Synechococcus phage S-CBM2	Caudoviricetes	Caudovirales	Myoviridae	180892	Synechococcus
KT898133.1	Aeromonas phage phiARM81ld	Caudoviricetes	Caudovirales	Myoviridae	47457	Aeromonas
MN180251.1	Wolbachia phage WO	Caudoviricetes	Caudovirales	Myoviridae	87722	Wolbachia
MK387337.1	Vibrio phage phiVa1	Caudoviricetes	Caudovirales	Myoviridae	194955	Vibrio
MT162466.1	Synechococcus phage S-N03	Caudoviricetes	Caudovirales	Myoviridae	167069	Synechococcus
KX905163.1	Clostridioides phage phiSemix9P1	Caudoviricetes	Caudovirales	Myoviridae	56606	Clostridioides
KR131710.1	Fusobacterium phage Funu1	Caudoviricetes	Caudovirales	Myoviridae	39921	Fusobacterium
MN018232.1	Synechococcus phage S-B43	Caudoviricetes	Caudovirales	Myoviridae	213993	Synechococcus
AY055382.1	Salmonella phage ST64B	Caudoviricetes	Caudovirales	Myoviridae	40149	Salmonella
KM983334.1	Clostridium phage phiCTC2B	Caudoviricetes	Caudovirales	Myoviridae	38243	Clostridium
NC_030947.1	Clostridium phage phiCT19406B	Caudoviricetes	Caudovirales	Myoviridae	38243	Clostridium
MK733259.1	Yersinia phage YeP1	Caudoviricetes	Caudovirales	Myoviridae	39492	Yersinia
NC_030951.1	Clostridium phage phiCTC2B	Caudoviricetes	Caudovirales	Myoviridae	38243	Clostridium
MK733260.1	Yersinia phage YeP2	Caudoviricetes	Caudovirales	Myoviridae	39751	Yersinia
MH719082.1	Escherichia phage vB_EcoM_IME392	Caudoviricetes	Caudovirales	Myoviridae	116460	Escherichia
MK733261.1	Yersinia phage YeP3	Caudoviricetes	Caudovirales	Myoviridae	39751	Yersinia
AB823818.1	Thermus phage phi OH2	Caudoviricetes	Caudovirales	Myoviridae	38099	Thermus
NC_004313.1	Salmonella phage ST64B	Caudoviricetes	Caudovirales	Myoviridae	40149	Salmonella
MT162467.2	Synechococcus phage S-H34	Caudoviricetes	Caudovirales	Myoviridae	167040	Synechococcus
LR596903.1	Roseburia phage Shimadzu	Caudoviricetes	Caudovirales	Myoviridae	44991	Roseburia
NC_021784.1	Thermus phage phi OH2	Caudoviricetes	Caudovirales	Myoviridae	38099	Thermus
KM983331.1	Clostridium phage phiCT19406B	Caudoviricetes	Caudovirales	Myoviridae	38243	Clostridium
KC847113.1	Bacillus phage PBP180	Caudoviricetes	Caudovirales	Myoviridae	28205	Bacillus
MT104122.1	Sporosarcina phage Lietuvens	Caudoviricetes	Caudovirales	Myoviridae	64517	Sporosarcina
KU234532.1	Nostoc phage N1	Caudoviricetes	Caudovirales	Myoviridae	64960	Nostoc
MN855669.1	Myoviridae sp.	Caudoviricetes	Caudovirales	Myoviridae	8296	Myoviridae
MK016493.1	Brevibacterium phage Cantare	Caudoviricetes	Caudovirales	Myoviridae	90743	Brevibacterium
MN180253.1	Wolbachia phage WO	Caudoviricetes	Caudovirales	Myoviridae	18100	Wolbachia
AF195902.3	Lactobacillus prophage Lj771	Caudoviricetes	Caudovirales	Myoviridae	40881	Lactobacillus
MK448910.1	Streptococcus phage Javan336	Caudoviricetes	Caudovirales	Myoviridae	42688	Streptococcus
MN856101.1	Myoviridae sp.	Caudoviricetes	Caudovirales	Myoviridae	24640	Myoviridae
NC_027334.1	Aurantimonas phage AmM-1	Caudoviricetes	Caudovirales	Myoviridae	47800	Aurantimonas
MH673673.1	Thermus phage phiLo	Caudoviricetes	Caudovirales	Myoviridae	178531	Thermus
AB967974.1	Aurantimonas phage AmM-1	Caudoviricetes	Caudovirales	Myoviridae	47800	Aurantimonas
MH766655.1	Curvibacter phage TJ1	Caudoviricetes	Caudovirales	Myoviridae	37136	Curvibacter
NC_010179.2	Lactobacillus prophage Lj771	Caudoviricetes	Caudovirales	Myoviridae	40881	Lactobacillus
MK017819.1	Clostridium phage CPD4	Caudoviricetes	Caudovirales	Myoviridae	52658	Clostridium
MN617773.1	Yersinia phage vB_Yen_X1	Caudoviricetes	Caudovirales	Myoviridae	49948	Yersinia
MK977696.1	Gordonia phage SCentae	Caudoviricetes	Caudovirales	Myoviridae	151316	Gordonia
LR700235.1	Vibrio phage vB_VpaM_VP-3212	Caudoviricetes	Caudovirales	Myoviridae	36805	Vibrio
EU982300.1	Pseudomonas phage DVM-2008	Caudoviricetes	Caudovirales	Myoviridae	22689	Pseudomonas
MN856027.1	Myoviridae sp.	Caudoviricetes	Caudovirales	Myoviridae	10257	Myoviridae
MK575466.1	Vibrio phage Rostov 7	Caudoviricetes	Caudovirales	Myoviridae	45903	Vibrio
KY499642.1	Vibrio phage pVa-21	Caudoviricetes	Caudovirales	Myoviridae	231998	Vibrio
MN856070.1	Myoviridae sp.	Caudoviricetes	Caudovirales	Myoviridae	19588	Myoviridae
NC_021073.1	Vibrio phage henriette 12B8	Caudoviricetes	Caudovirales	Myoviridae	107218	Vibrio
MN855778.1	Myoviridae sp.	Caudoviricetes	Caudovirales	Myoviridae	39201	Myoviridae
KU234533.1	Nostoc phage A1	Caudoviricetes	Caudovirales	Myoviridae	68304	Nostoc
MN856103.1	Myoviridae sp.	Caudoviricetes	Caudovirales	Myoviridae	16289	Myoviridae
AP014887.1	Vibrio phage CKB-S1	Caudoviricetes	Caudovirales	Myoviridae	48157	Vibrio
KY939598.1	Alteromonadaceae phage B23	Caudoviricetes	Caudovirales	Myoviridae	35132	Alteromonadaceae
MK448902.1	Streptococcus phage Javan308	Caudoviricetes	Caudovirales	Myoviridae	43790	Streptococcus
MN856015.1	Myoviridae sp.	Caudoviricetes	Caudovirales	Myoviridae	22639	Myoviridae
MK552327.1	Pseudomonas phage Psa21	Caudoviricetes	Caudovirales	Myoviridae	305260	Pseudomonas
MN908687.1	Gordonia phage Skog	Caudoviricetes	Caudovirales	Myoviridae	152435	Gordonia
HQ316582.1	Vibrio phage henriette 12B8	Caudoviricetes	Caudovirales	Myoviridae	107218	Vibrio
MN855715.1	Myoviridae sp.	Caudoviricetes	Caudovirales	Myoviridae	11486	Myoviridae
MN856086.1	Myoviridae sp.	Caudoviricetes	Caudovirales	Myoviridae	9437	Myoviridae
MK308675.1	Vibrio phage vB_VmeM-Yong XC32	Caudoviricetes	Caudovirales	Myoviridae	290533	Vibrio
MN855741.1	Myoviridae sp.	Caudoviricetes	Caudovirales	Myoviridae	7518	Myoviridae
MN180250.1	Wolbachia phage WO	Caudoviricetes	Caudovirales	Myoviridae	16327	Wolbachia
MK774614.2	Aeromonas phage CF8	Caudoviricetes	Caudovirales	Myoviridae	238150	Aeromonas
MG018930.1	Pseudomonas phage ventosus	Caudoviricetes	Caudovirales	Myoviridae	97425	Pseudomonas
MK047638.1	Phage NG54	Caudoviricetes	Caudovirales	Myoviridae	41502	Phage
MK308674.1	Vibrio phage vB_VmeM-Yong XC31	Caudoviricetes	Caudovirales	Myoviridae	290532	Vibrio
JF974302.1	Vibrio phage VBpm10	Caudoviricetes	Caudovirales	Myoviridae	33314	Vibrio
MF356679.1	Escherichia phage D6	Caudoviricetes	Caudovirales	Myoviridae	91159	Escherichia
MK388859.1	Klebsiella phage ST405-OXA48phi1.1	Caudoviricetes	Caudovirales	Myoviridae	35232	Klebsiella
MN453779.2	Aeromonas phage PS2	Caudoviricetes	Caudovirales	Myoviridae	240447	Aeromonas
MK308676.1	Vibrio phage vB_VmeM-Yong MS31	Caudoviricetes	Caudovirales	Myoviridae	290537	Vibrio
MH310934.1	Vibrio phage ICP1_2006_E	Caudoviricetes	Caudovirales	Myoviridae	128298	Vibrio
MN856061.1	Myoviridae sp.	Caudoviricetes	Caudovirales	Myoviridae	7689	Myoviridae
MK340941.1	Acinetobacter phage AbTJ	Caudoviricetes	Caudovirales	Myoviridae	42670	Acinetobacter
MN855872.1	Myoviridae sp.	Caudoviricetes	Caudovirales	Myoviridae	7671	Myoviridae
NC_050154.1	Escherichia phage D6	Caudoviricetes	Caudovirales	Myoviridae	91159	Escherichia
KY883635.1	Vibrio phage JSF6	Caudoviricetes	Caudovirales	Myoviridae	133685	Vibrio
MT498055.1	Arthrobacter phage Bumble	Caudoviricetes	Caudovirales	Myoviridae	49500	Arthrobacter
MN032614.2	Aeromonas phage PS1	Caudoviricetes	Caudovirales	Myoviridae	237367	Aeromonas
MT114163.1	Mycobacterium phage Settecandela	Caudoviricetes	Caudovirales	Myoviridae	145208	Mycobacterium
MK308677.1	Vibrio phage vB_VmeM-Yong MS32	Caudoviricetes	Caudovirales	Myoviridae	278116	Vibrio
MG999954.1	Enterobacter phage myPSH1140	Caudoviricetes	Caudovirales	Myoviridae	172614	Enterobacter
MH051915.1	Enterobacteria phage vB_EcoM_IME339	Caudoviricetes	Caudovirales	Myoviridae	164366	Enterobacteria
KT184308.1	Enterobacteria phage Aplg8	Caudoviricetes	Caudovirales	Myoviridae	168496	Enterobacteria
MH051916.1	Enterobacteria phage vB_EcoM_IME340	Caudoviricetes	Caudovirales	Myoviridae	165549	Enterobacteria
MH051917.1	Enterobacteria phage vB_EcoM_IME341	Caudoviricetes	Caudovirales	Myoviridae	172379	Enterobacteria
MH051913.1	Enterobacteria phage vB_EcoM_IME281	Caudoviricetes	Caudovirales	Myoviridae	170531	Enterobacteria
MH355584.1	Escherichia phage vB_EcoM_JB75	Caudoviricetes	Caudovirales	Myoviridae	167208	Escherichia
NC_042129.1	Escherichia phage slur03	Caudoviricetes	Caudovirales	Myoviridae	167467	Escherichia
MK234886.1	Escherichia phage AnYang	Caudoviricetes	Caudovirales	Myoviridae	169215	Escherichia
MT682710.1	Escherichia phage vB_EcoM_FT	Caudoviricetes	Caudovirales	Myoviridae	167431	Escherichia
MT682709.1	Escherichia phage vB_EcoM_SP1	Caudoviricetes	Caudovirales	Myoviridae	165416	Escherichia
MN850609.1	Escherichia phage dhaeg	Caudoviricetes	Caudovirales	Myoviridae	170817	Escherichia
MK295203.1	Escherichia phage vB_EcoM_005	Caudoviricetes	Caudovirales	Myoviridae	155101	Escherichia
MN101229.1	Klebsiella phage KMI13	Caudoviricetes	Caudovirales	Myoviridae	158756	Klebsiella
MH729874.1	Klebsiella phage KP179	Caudoviricetes	Caudovirales	Myoviridae	162630	Klebsiella
MN101224.1	Klebsiella phage KMI10	Caudoviricetes	Caudovirales	Myoviridae	59583	Klebsiella
MN994497.1	Phage NBEco003	Caudoviricetes	Caudovirales	Myoviridae	166579	Phage
MK310184.1	Phage NC-G	Caudoviricetes	Caudovirales	Myoviridae	170164	Phage
MF327009.1	Shigella phage Sf25	Caudoviricetes	Caudovirales	Myoviridae	168573	Shigella
NC_042039.1	Shigella phage Sf22	Caudoviricetes	Caudovirales	Myoviridae	166283	Shigella
MF158045.1	Shigella phage Sf22	Caudoviricetes	Caudovirales	Myoviridae	166283	Shigella
NC_042078.1	Shigella phage Sf24	Caudoviricetes	Caudovirales	Myoviridae	168112	Shigella
MF327008.1	Shigella phage Sf24	Caudoviricetes	Caudovirales	Myoviridae	168112	Shigella
MF158046.1	Shigella phage Sf23	Caudoviricetes	Caudovirales	Myoviridae	167678	Shigella
MT135024.1	Vibrio phage V05	Caudoviricetes	Caudovirales	Myoviridae	157241	Vibrio
NC_049900.1	Listeria phage LP-HM00113468	Caudoviricetes	Caudovirales	Myoviridae	40298	Listeria
MN184887.1	Erwinia phage pEp_SNUABM_01	Caudoviricetes	Caudovirales	Myoviridae	147321	Erwinia
NC_048807.1	Erwinia phage pEp_SNUABM_01	Caudoviricetes	Caudovirales	Myoviridae	147321	Erwinia
NC_041937.1	Escherichia phage V18	Caudoviricetes	Caudovirales	Myoviridae	129454	Escherichia
MT884011.1	Escherichia phage vb_EcoM_bov25_3	Caudoviricetes	Caudovirales	Myoviridae	135883	Escherichia
MT682716.1	Escherichia phage vB_EcoM_Gotham	Caudoviricetes	Caudovirales	Myoviridae	137025	Escherichia
MT884009.1	Escherichia phage vb_EcoM_bov11CS3	Caudoviricetes	Caudovirales	Myoviridae	135883	Escherichia
NC_041869.1	Escherichia phage APECc02	Caudoviricetes	Caudovirales	Myoviridae	135400	Escherichia
MK373780.1	Escherichia phage vB_EcoM_HdK5	Caudoviricetes	Caudovirales	Myoviridae	139328	Escherichia
MN850626.1	Escherichia phage nimi	Caudoviricetes	Caudovirales	Myoviridae	137039	Escherichia
MK327930.1	Escherichia phage EdH4	Caudoviricetes	Caudovirales	Myoviridae	136031	Escherichia
MT884010.1	Escherichia phage vb_EcoM_bov22_2	Caudoviricetes	Caudovirales	Myoviridae	135884	Escherichia
LR597647.1	Escherichia phage rV5_ev147	Caudoviricetes	Caudovirales	Myoviridae	136384	Escherichia
LR694610.1	Escherichia phage rV5_ev168	Caudoviricetes	Caudovirales	Myoviridae	138171	Escherichia
LR699804.1	Escherichia phage rV5_ev146	Caudoviricetes	Caudovirales	Myoviridae	131919	Escherichia
LR694611.1	Escherichia phage rV5_ev158	Caudoviricetes	Caudovirales	Myoviridae	138177	Escherichia
MN850627.1	Escherichia phage pangalan	Caudoviricetes	Caudovirales	Myoviridae	136944	Escherichia
MN850646.1	Escherichia phage nom	Caudoviricetes	Caudovirales	Myoviridae	136114	Escherichia
MT884008.1	Escherichia phage vb_EcoM_bov10K2	Caudoviricetes	Caudovirales	Myoviridae	135883	Escherichia
LR694165.1	Escherichia phage rV5_ev156	Caudoviricetes	Caudovirales	Myoviridae	136385	Escherichia
MN850649.1	Escherichia phage nomine	Caudoviricetes	Caudovirales	Myoviridae	137991	Escherichia
MN850642.1	Escherichia phage navn	Caudoviricetes	Caudovirales	Myoviridae	139427	Escherichia
MN850597.1	Escherichia phage isim	Caudoviricetes	Caudovirales	Myoviridae	138289	Escherichia
MH752840.1	Escherichia phage vB_EcoM-Pr121LW	Caudoviricetes	Caudovirales	Myoviridae	134575	Escherichia
MN850578.1	Escherichia phage nomo	Caudoviricetes	Caudovirales	Myoviridae	137702	Escherichia
MN850595.1	Escherichia phage naswa	Caudoviricetes	Caudovirales	Myoviridae	138583	Escherichia
MN850612.1	Escherichia phage magaca	Caudoviricetes	Caudovirales	Myoviridae	135826	Escherichia
MN850630.1	Escherichia phage naam	Caudoviricetes	Caudovirales	Myoviridae	137129	Escherichia
MN850576.1	Escherichia phage ime	Caudoviricetes	Caudovirales	Myoviridae	137114	Escherichia
MH491969.1	Escherichia phage LL12	Caudoviricetes	Caudovirales	Myoviridae	136026	Escherichia
MK883717.1	Escherichia phage vB_EcoM-ECP26	Caudoviricetes	Caudovirales	Myoviridae	136993	Escherichia
MN850593.1	Escherichia phage inoa	Caudoviricetes	Caudovirales	Myoviridae	138710	Escherichia
MK883718.1	Escherichia phage vB_EcoM-ECP32	Caudoviricetes	Caudovirales	Myoviridae	133317	Escherichia
MH920362.1	Citrobacter phage Maleficent	Caudoviricetes	Caudovirales	Myoviridae	89570	Citrobacter
MK562504.1	Enterobacteria phage CHB7	Caudoviricetes	Caudovirales	Myoviridae	87998	Enterobacteria
MN850587.1	Escherichia phage mistaenkt	Caudoviricetes	Caudovirales	Myoviridae	86664	Escherichia
MN342151.1	Escherichia phage vB_EcoM_3HA14	Caudoviricetes	Caudovirales	Myoviridae	88582	Escherichia
MK562505.1	Shigella phage Silverhawkium	Caudoviricetes	Caudovirales	Myoviridae	88821	Shigella
MF327005.1	Shigella phage Sf19	Caudoviricetes	Caudovirales	Myoviridae	90375	Shigella
MF158044.1	Shigella phage Sf18	Caudoviricetes	Caudovirales	Myoviridae	90270	Shigella
MK562502.1	Shigella phage KPS64	Caudoviricetes	Caudovirales	Myoviridae	90227	Shigella
NC_042076.1	Shigella phage Sf17	Caudoviricetes	Caudovirales	Myoviridae	90092	Shigella
MF158040.1	Shigella phage Sf13	Caudoviricetes	Caudovirales	Myoviridae	87570	Shigella
NC_042017.1	Shigella phage Sf13	Caudoviricetes	Caudovirales	Myoviridae	87570	Shigella
MF327004.1	Shigella phage Sf17	Caudoviricetes	Caudovirales	Myoviridae	90092	Shigella
NC_047752.1	Burkholderia phage AP3	Caudoviricetes	Caudovirales	Peduoviridae	36499	Burkholderia
NC_047818.1	Klebsiella phage 4LV2017	Caudoviricetes	Caudovirales	Peduoviridae	33540	Klebsiella
NC_049454.1	Klebsiella phage ST15-OXA48phi14.1	Caudoviricetes	Caudovirales	Peduoviridae	33839	Klebsiella
NC_049453.1	Klebsiella phage ST13-OXA48phi12.1	Caudoviricetes	Caudovirales	Peduoviridae	39086	Klebsiella
KY271398.1	Klebsiella phage 4LV2017	Caudoviricetes	Caudovirales	Peduoviridae	33540	Klebsiella
MK422453.1	Klebsiella phage ST13-OXA48phi12.1	Caudoviricetes	Caudovirales	Peduoviridae	39086	Klebsiella
MK433578.1	Klebsiella phage ST15-OXA48phi14.1	Caudoviricetes	Caudovirales	Peduoviridae	33839	Klebsiella
NC_049448.1	Klebsiella phage ST437-OXA245phi4.1	Caudoviricetes	Caudovirales	Peduoviridae	39642	Klebsiella
NC_049452.1	Klebsiella phage ST512-KPC3phi13.2	Caudoviricetes	Caudovirales	Peduoviridae	32302	Klebsiella
MK422449.1	Klebsiella phage ST512-KPC3phi13.2	Caudoviricetes	Caudovirales	Peduoviridae	32302	Klebsiella
MK416011.1	Klebsiella phage ST437-OXA245phi4.1	Caudoviricetes	Caudovirales	Peduoviridae	39642	Klebsiella
MN016939.1	Bacteriophage R18C	Caudoviricetes	Caudovirales	Peduovirinae	31834	Bacteriophage
NC_049461.1	Bacteriophage R18C	Caudoviricetes	Caudovirales	Peduovirinae	31834	Bacteriophage
LC528882.1	Burkholderia phage FLC5	Caudoviricetes	Caudovirales	Peduovirinae	32090	Burkholderia
NC_047854.1	Cronobacter phage ESSI-2	Caudoviricetes	Caudovirales	Peduovirinae	28765	Cronobacter
HQ110083.1	Cronobacter phage ESSI-2	Caudoviricetes	Caudovirales	Peduovirinae	28765	Cronobacter
MG589387.1	Enterobacter phage phiT5282H	Caudoviricetes	Caudovirales	Peduovirinae	31978	Enterobacter
NC_049429.1	Enterobacter phage phiT5282H	Caudoviricetes	Caudovirales	Peduovirinae	31978	Enterobacter
NC_047833.1	Erwinia phage EtG	Caudoviricetes	Caudovirales	Peduovirinae	30413	Erwinia
MK907239.1	Escherichia phage vB_EcoM-12474V	Caudoviricetes	Caudovirales	Peduovirinae	33714	Escherichia
MK907237.1	Escherichia phage vB_EcoM-12474III	Caudoviricetes	Caudovirales	Peduovirinae	33807	Escherichia
MK907236.1	Escherichia phage vB_EcoM-12474II	Caudoviricetes	Caudovirales	Peduovirinae	33688	Escherichia
MK907238.1	Escherichia phage vB_EcoM-12474IV	Caudoviricetes	Caudovirales	Peduovirinae	33731	Escherichia
NC_049457.1	Escherichia phage vB_EcoM-12474III	Caudoviricetes	Caudovirales	Peduovirinae	33807	Escherichia
NC_049395.1	Escherichia phage ESSI2_ev015	Caudoviricetes	Caudovirales	Peduovirinae	30584	Escherichia
NC_049394.1	Escherichia phage ESSI2_ev129	Caudoviricetes	Caudovirales	Peduovirinae	30927	Escherichia
LR597640.1	Escherichia phage ESSI2_ev129	Caudoviricetes	Caudovirales	Peduovirinae	30927	Escherichia
LR597649.1	Escherichia phage ESSI2_ev015	Caudoviricetes	Caudovirales	Peduovirinae	30584	Escherichia
LR597638.1	Escherichia phage ESSI2_ev040	Caudoviricetes	Caudovirales	Peduovirinae	30597	Escherichia
NC_049393.1	Escherichia phage ESSI2_ev040	Caudoviricetes	Caudovirales	Peduovirinae	30597	Escherichia
NC_049392.1	Escherichia phage ESSI2_ev239	Caudoviricetes	Caudovirales	Peduovirinae	29203	Escherichia
LR597637.1	Escherichia phage ESSI2_ev239	Caudoviricetes	Caudovirales	Peduovirinae	29203	Escherichia
MK416018.1	Klebsiella phage ST147-VIM1phi7.1	Caudoviricetes	Caudovirales	Peduovirinae	34141	Klebsiella
NC_049451.1	Klebsiella phage ST147-VIM1phi7.1	Caudoviricetes	Caudovirales	Peduovirinae	34141	Klebsiella
MK416020.1	Klebsiella phage ST11-VIM1phi8.4	Caudoviricetes	Caudovirales	Peduovirinae	33016	Klebsiella
NC_049450.1	Klebsiella phage ST16-OXA48phi5.4	Caudoviricetes	Caudovirales	Peduovirinae	38322	Klebsiella
MK416009.1	Klebsiella phage ST11-OXA245phi3.1	Caudoviricetes	Caudovirales	Peduovirinae	33326	Klebsiella
MK433582.1	Klebsiella phage ST258-KPC3phi16.2	Caudoviricetes	Caudovirales	Peduovirinae	33326	Klebsiella
MK433581.1	Klebsiella phage ST258-KPC3phi16.1	Caudoviricetes	Caudovirales	Peduovirinae	39643	Klebsiella
MK422454.1	Klebsiella phage ST340-VIM1phi10.2	Caudoviricetes	Caudovirales	Peduovirinae	33326	Klebsiella
NC_047817.1	Klebsiella phage 3LV2017	Caudoviricetes	Caudovirales	Peduovirinae	35100	Klebsiella
KY271397.1	Klebsiella phage 3LV2017	Caudoviricetes	Caudovirales	Peduovirinae	35100	Klebsiella
MK416015.1	Klebsiella phage ST16-OXA48phi5.4	Caudoviricetes	Caudovirales	Peduovirinae	38322	Klebsiella
MK433577.1	Klebsiella phage ST512-KPC3phi13.6	Caudoviricetes	Caudovirales	Peduovirinae	39643	Klebsiella
MK433580.1	Klebsiella phage ST11-OXA48phi15.3	Caudoviricetes	Caudovirales	Peduovirinae	33326	Klebsiella
NC_047750.1	Mannheimia phage vB_MhM_1127AP1	Caudoviricetes	Caudovirales	Peduovirinae	36745	Mannheimia
KY045851.1	Pseudoalteromonas phage C5a	Caudoviricetes	Caudovirales	Peduovirinae	35209	Pseudoalteromonas
NC_047790.1	Pseudoalteromonas phage C5a	Caudoviricetes	Caudovirales	Peduovirinae	35209	Pseudoalteromonas
NC_048109.1	Pseudomonas phage Dobby	Caudoviricetes	Caudovirales	Peduovirinae	37152	Pseudomonas
MK034952.1	Pseudomonas phage Dobby	Caudoviricetes	Caudovirales	Peduovirinae	37152	Pseudomonas
KX774374.1	Salinivibrio phage SMHB1	Caudoviricetes	Caudovirales	Peduovirinae	32826	Salinivibrio
NC_047775.1	Salinivibrio phage SMHB1	Caudoviricetes	Caudovirales	Peduovirinae	32826	Salinivibrio
NC_047753.1	Salmonella phage SEN8	Caudoviricetes	Caudovirales	Peduovirinae	35203	Salmonella
NC_049459.1	Salmonella phage SW9	Caudoviricetes	Caudovirales	Peduovirinae	31123	Salmonella
MK972710.1	Salmonella phage SI22	Caudoviricetes	Caudovirales	Peduovirinae	30920	Salmonella
MK972711.1	Salmonella phage SW9	Caudoviricetes	Caudovirales	Peduovirinae	31123	Salmonella
MK972713.1	Salmonella phage SW5	Caudoviricetes	Caudovirales	Peduovirinae	30046	Salmonella
NC_049460.1	Salmonella phage SI7	Caudoviricetes	Caudovirales	Peduovirinae	30164	Salmonella
MK972712.1	Salmonella phage SI7	Caudoviricetes	Caudovirales	Peduovirinae	30164	Salmonella
MK972714.1	Salmonella phage SW3	Caudoviricetes	Caudovirales	Peduovirinae	30037	Salmonella
NC_049477.1	Vibrio phage Valm-yong1	Caudoviricetes	Caudovirales	Peduovirinae	33851	Vibrio
MN563793.1	Vibrio phage Valm-yong1	Caudoviricetes	Caudovirales	Peduovirinae	33851	Vibrio
MT374855.1	Yersinia phage vB_YpM_22	Caudoviricetes	Caudovirales	Peduovirinae	31809	Yersinia
MT374858.1	Yersinia phage vB_YpM_50	Caudoviricetes	Caudovirales	Peduovirinae	31096	Yersinia
MT374857.1	Yersinia phage vB_YpM_46	Caudoviricetes	Caudovirales	Peduovirinae	32336	Yersinia
MK937592.1	Mycobacterium phage Phrappuccino	Caudoviricetes	Caudovirales	Phrappuccinovirus	136361	Mycobacterium
MK813943.1	Aeromonas phage 4_4572	Caudoviricetes	Caudovirales	Podoviridae	102915	Aeromonas
NC_048773.1	Aeromonas phage 4_4572	Caudoviricetes	Caudovirales	Podoviridae	102915	Aeromonas
MK838112.1	Aeromonas phage LAh_6	Caudoviricetes	Caudovirales	Podoviridae	101390	Aeromonas
NC_048774.1	Aeromonas phage LAh_6	Caudoviricetes	Caudovirales	Podoviridae	101390	Aeromonas
MK972687.1	Salmonella phage SE1 (in:P22virus)	Caudoviricetes	Caudovirales	Podoviridae	42001	Salmonella
MK942064.1	Caulobacter phage Jess A	Caudoviricetes	Caudovirales	Podoviridae	45011	Caulobacter
NC_042346.1	Salmonella virus BTP1	Caudoviricetes	Caudovirales	Podoviridae	40525	Salmonella
MK770415.1	Salmonella phage SF11	Caudoviricetes	Caudovirales	Podoviridae	42016	Salmonella
MK972694.1	Salmonella phage SE22	Caudoviricetes	Caudovirales	Podoviridae	42143	Salmonella
MK972686.1	Salmonella phage SF3	Caudoviricetes	Caudovirales	Podoviridae	42016	Salmonella
MK770414.1	Salmonella phage SE16	Caudoviricetes	Caudovirales	Podoviridae	45914	Salmonella
MK972692.1	Salmonella phage SE21	Caudoviricetes	Caudovirales	Podoviridae	42916	Salmonella
NC_047875.1	Salmonella phage UPF_BP1	Caudoviricetes	Caudovirales	Podoviridae	39902	Salmonella
MK972685.1	Salmonella phage SE10	Caudoviricetes	Caudovirales	Podoviridae	42000	Salmonella
MK972693.1	Salmonella phage SI23	Caudoviricetes	Caudovirales	Podoviridae	42016	Salmonella
BK000583.1	Salmonella phage P22	Caudoviricetes	Caudovirales	Podoviridae	41724	Salmonella
GU943022.1	uncultured phage MedDCM-OCT-S04-C890	Caudoviricetes	Caudovirales	Podoviridae	25017	phage
KT997873.1	uncultured Mediterranean phage uvDeep-CGR2-KM21-C368	Caudoviricetes	Caudovirales	Podoviridae	36122	Mediterranean
MK733263.1	Yersinia phage YeP5	Caudoviricetes	Caudovirales	Podoviridae	34969	Yersinia
MK733262.1	Yersinia phage YeP4	Caudoviricetes	Caudovirales	Podoviridae	35029	Yersinia
MK733264.1	Yersinia phage YeP6	Caudoviricetes	Caudovirales	Podoviridae	34969	Yersinia
MK422448.1	Klebsiella phage ST512-KPC3phi13.3	Caudoviricetes	Caudovirales	Podoviridae	63032	Klebsiella
MK416010.1	Klebsiella phage ST11-OXA245phi3.2	Caudoviricetes	Caudovirales	Podoviridae	60118	Klebsiella
MK977695.1	Gordonia phage Pupper	Caudoviricetes	Caudovirales	Puppervirus	150830	Gordonia
MK373794.1	Escherichia phage vB_EcoS_HdK1	Caudoviricetes	Caudovirales	Queuovirinae	64059	Escherichia
MK373795.1	Escherichia phage vB_EcoS_HdSG1	Caudoviricetes	Caudovirales	Queuovirinae	63595	Escherichia
EU771092.1	Bacillus phage phi29	Caudoviricetes	Caudovirales	Salasmaviridae	19282	Bacillus
MN508356.1	Acinetobacter phage VB_ApiP_XC38	Caudoviricetes	Caudovirales	Schitoviridae	79328	Acinetobacter
NC_048817.1	Gordonia phage Tanis	Caudoviricetes	Caudovirales	Siphoviridae	59727	Gordonia
NC_048876.1	Gordonia phage Secretariat	Caudoviricetes	Caudovirales	Siphoviridae	57731	Gordonia
MT498039.1	Gordonia phage Gill	Caudoviricetes	Caudovirales	Siphoviridae	59882	Gordonia
NC_005859.1	Escherichia phage T5	Caudoviricetes	Caudovirales	Siphoviridae	121750	Escherichia
NC_048711.1	Staphylococcus phage SA780ruMSSAST101	Caudoviricetes	Caudovirales	Siphoviridae	43184	Staphylococcus
NC_048634.1	Staphylococcus phage P282	Caudoviricetes	Caudovirales	Siphoviridae	41960	Staphylococcus
MK075002.1	Staphylococcus phage phiSP38-1	Caudoviricetes	Caudovirales	Siphoviridae	43851	Staphylococcus
NC_009763.3	Staphylococcus phage tp310-3	Caudoviricetes	Caudovirales	Siphoviridae	42973	Staphylococcus
MH401416.1	Staphylococcus phage SA345ruMSSAST8	Caudoviricetes	Caudovirales	Siphoviridae	42735	Staphylococcus
NC_048644.1	Staphylococcus phage 3 AJ-2017	Caudoviricetes	Caudovirales	Siphoviridae	43922	Staphylococcus
NC_048681.1	Staphylococcus phage phiSa2wa_st22	Caudoviricetes	Caudovirales	Siphoviridae	38576	Staphylococcus
NC_009761.3	Staphylococcus phage tp310-1	Caudoviricetes	Caudovirales	Siphoviridae	42232	Staphylococcus
MH321492.1	Staphylococcus phage Lorac	Caudoviricetes	Caudovirales	Siphoviridae	43147	Staphylococcus
MN904510.1	Staphylococcus phage vB_SauS-SAP27	Caudoviricetes	Caudovirales	Siphoviridae	43444	Staphylococcus
KY554768.1	Lactococcus phage AM1	Caudoviricetes	Caudovirales	Siphoviridae	125658	Lactococcus
KY554776.1	Lactococcus phage AM12	Caudoviricetes	Caudovirales	Siphoviridae	125842	Lactococcus
KY554773.1	Lactococcus phage AM8	Caudoviricetes	Caudovirales	Siphoviridae	126177	Lactococcus
MH926056.1	Corynebacterium phage Cruella	Caudoviricetes	Caudovirales	Siphoviridae	66714	Corynebacterium
MT684595.1	Mycobacterium phage Mova	Caudoviricetes	Caudovirales	Siphoviridae	57599	Mycobacterium
MN369752.1	Mycobacterium phage Flathead	Caudoviricetes	Caudovirales	Siphoviridae	57663	Mycobacterium
MN585987.1	Mycobacterium phage Enby	Caudoviricetes	Caudovirales	Siphoviridae	54687	Mycobacterium
MH669014.1	Mycobacterium phage Spikelee	Caudoviricetes	Caudovirales	Siphoviridae	58604	Mycobacterium
MN028536.1	Staphylococcus phage vB_SpsM_WIS42	Caudoviricetes	Caudovirales	Siphoviridae	40093	Staphylococcus
AP019560.1	Staphylococcus phage SP120	Caudoviricetes	Caudovirales	Siphoviridae	40530	Staphylococcus
MK373791.1	Escherichia phage vB_EcoS_WFI	Caudoviricetes	Caudovirales	Siphoviridae	45536	Escherichia
MK728541.1	Escherichia phage CEC_Kaz_2018	Caudoviricetes	Caudovirales	Siphoviridae	44283	Escherichia
MT884015.1	Escherichia phage vb_EcoS_bov25_1D	Caudoviricetes	Caudovirales	Siphoviridae	44670	Escherichia
MT740734.1	Ralstonia phage Dina	Caudoviricetes	Caudovirales	Siphoviridae	39161	Ralstonia
MK360024.1	Enterococcus phage vB_EfaS_Max	Caudoviricetes	Caudovirales	Siphoviridae	40975	Enterococcus
MK721200.1	Enterococcus phage vB_EfaS_Ef5.3	Caudoviricetes	Caudovirales	Siphoviridae	39115	Enterococcus
MG264739.2	Enterococcus phage phiNASRA1	Caudoviricetes	Caudovirales	Siphoviridae	40139	Enterococcus
MK721186.1	Enterococcus phage vB_EfaS_Ef5.2	Caudoviricetes	Caudovirales	Siphoviridae	41418	Enterococcus
NC_042023.1	Enterococcus phage phiSHEF5	Caudoviricetes	Caudovirales	Siphoviridae	41598	Enterococcus
NC_042022.1	Enterococcus phage phiSHEF4	Caudoviricetes	Caudovirales	Siphoviridae	41081	Enterococcus
MH193369.1	Enterococcus phage LY0322	Caudoviricetes	Caudovirales	Siphoviridae	40934	Enterococcus
NC_048691.1	Paenibacillus phage Tadhana	Caudoviricetes	Caudovirales	Siphoviridae	37880	Paenibacillus
NC_048690.1	Paenibacillus phage Pagassa	Caudoviricetes	Caudovirales	Siphoviridae	40035	Paenibacillus
MG727699.1	Paenibacillus phage Pagassa	Caudoviricetes	Caudovirales	Siphoviridae	40035	Paenibacillus
KF010834.1	Paenibacillus phage phiIBB_P123	Caudoviricetes	Caudovirales	Siphoviridae	41294	Paenibacillus
NC_021865.1	Paenibacillus phage phiIBB_P123	Caudoviricetes	Caudovirales	Siphoviridae	41294	Paenibacillus
NC_048716.1	Paenibacillus phage Lucielle	Caudoviricetes	Caudovirales	Siphoviridae	37947	Paenibacillus
NC_048692.1	Paenibacillus phage Leyra	Caudoviricetes	Caudovirales	Siphoviridae	42276	Paenibacillus
MH431934.1	Paenibacillus phage Gryphonian	Caudoviricetes	Caudovirales	Siphoviridae	38541	Paenibacillus
NC_048718.1	Paenibacillus phage Jacopo	Caudoviricetes	Caudovirales	Siphoviridae	38526	Paenibacillus
NC_048717.1	Paenibacillus phage Eltigre	Caudoviricetes	Caudovirales	Siphoviridae	38675	Paenibacillus
MK075004.1	Staphylococcus phage phiSP119-1	Caudoviricetes	Caudovirales	Siphoviridae	49795	Staphylococcus
NC_049950.1	Escherichia phage 2H10	Caudoviricetes	Caudovirales	Siphoviridae	46288	Escherichia
MF158036.1	Salmonella phage St161	Caudoviricetes	Caudovirales	Siphoviridae	29178	Salmonella
MF158037.1	Salmonella phage St162	Caudoviricetes	Caudovirales	Siphoviridae	42701	Salmonella
NC_049952.1	Escherichia virus Lambda_2B8	Caudoviricetes	Caudovirales	Siphoviridae	48763	Escherichia
LR597639.1	Escherichia phage Lambda_ev243	Caudoviricetes	Caudovirales	Siphoviridae	45560	Escherichia
LR595866.1	Escherichia virus Lambda_2G7b	Caudoviricetes	Caudovirales	Siphoviridae	47142	Escherichia
NC_049953.1	Escherichia phage Lambda_ev099	Caudoviricetes	Caudovirales	Siphoviridae	47224	Escherichia
LR595860.1	Escherichia virus Lambda_2E9	Caudoviricetes	Caudovirales	Siphoviridae	46702	Escherichia
LR595865.1	Escherichia virus Lambda_2G7a	Caudoviricetes	Caudovirales	Siphoviridae	46701	Escherichia
NC_049948.1	Escherichia phage Lambda_ev017	Caudoviricetes	Caudovirales	Siphoviridae	50126	Escherichia
LR597636.1	Escherichia phage Lambda_ev207	Caudoviricetes	Caudovirales	Siphoviridae	46685	Escherichia
LR597643.1	Escherichia phage Lambda_ev017	Caudoviricetes	Caudovirales	Siphoviridae	50126	Escherichia
LR595863.1	Escherichia virus Lambda_4B5	Caudoviricetes	Caudovirales	Siphoviridae	48141	Escherichia
LR595861.1	Escherichia virus Lambda_4C10	Caudoviricetes	Caudovirales	Siphoviridae	49207	Escherichia
LR595864.1	Escherichia virus Lambda_4A7	Caudoviricetes	Caudovirales	Siphoviridae	49168	Escherichia
MF374379.1	Escherichia phage DN1	Caudoviricetes	Caudovirales	Siphoviridae	41559	Escherichia
MH547045.1	Enterobacteria phage O276	Caudoviricetes	Caudovirales	Siphoviridae	41969	Enterobacteria
MK473373.2	Pseudomonas phage Lana	Caudoviricetes	Caudovirales	Siphoviridae	88403	Pseudomonas
NC_047902.1	Pseudomonas phage PMBT3	Caudoviricetes	Caudovirales	Siphoviridae	87196	Pseudomonas
MK448712.1	Streptococcus phage Javan237	Caudoviricetes	Caudovirales	Siphoviridae	27408	Streptococcus
MK448751.1	Streptococcus phage Javan399	Caudoviricetes	Caudovirales	Siphoviridae	38443	Streptococcus
MK448980.1	Streptococcus phage Javan536	Caudoviricetes	Caudovirales	Siphoviridae	40798	Streptococcus
MK448880.1	Streptococcus phage Javan238	Caudoviricetes	Caudovirales	Siphoviridae	27408	Streptococcus
MG018927.1	Pseudomonas phage nickie	Caudoviricetes	Caudovirales	Siphoviridae	112225	Pseudomonas
MH669017.1	Mycobacterium phage Zelink	Caudoviricetes	Caudovirales	Siphoviridae	111740	Mycobacterium
MN062701.1	Mycobacterium phage Dallas	Caudoviricetes	Caudovirales	Siphoviridae	111843	Mycobacterium
FJ184280.1	Enterobacteria phage YYZ-2008	Caudoviricetes	Caudovirales	Siphoviridae	54896	Enterobacteria
AP012540.1	Stx2-converting phage Stx2a_WGPS8	Caudoviricetes	Caudovirales	Siphoviridae	55023	Stx2-converting
MK721194.1	Enterococcus phage vB_EfaS_Ef7.1	Caudoviricetes	Caudovirales	Siphoviridae	58018	Enterococcus
MN103542.1	Enterococcus phage vB_EfaS_EF1c55	Caudoviricetes	Caudovirales	Siphoviridae	55876	Enterococcus
MN813694.1	Gordonia phage Opie	Caudoviricetes	Caudovirales	Siphoviridae	47713	Gordonia
MK893987.1	Staphylococcus phage PMBT8	Caudoviricetes	Caudovirales	Siphoviridae	88129	Staphylococcus
NC_049476.1	Lactococcus phage P4565	Caudoviricetes	Caudovirales	Siphoviridae	32697	Lactococcus
NC_049484.1	Lactococcus phage CHPC781	Caudoviricetes	Caudovirales	Siphoviridae	29218	Lactococcus
MT366948.1	Bacillus phage Hyb3phi3Ts-SPbeta	Caudoviricetes	Caudovirales	Siphoviridae	127428	Bacillus
NC_048701.1	Anoxybacillus phage A403	Caudoviricetes	Caudovirales	Siphoviridae	40847	Anoxybacillus
MK801680.1	Staphylococcus phage SAP8	Caudoviricetes	Caudovirales	Siphoviridae	45533	Staphylococcus
NC_011344.1	Staphylococcus phage phi2958PVL	Caudoviricetes	Caudovirales	Siphoviridae	47342	Staphylococcus
MK801681.1	Staphylococcus phage SAP11	Caudoviricetes	Caudovirales	Siphoviridae	45346	Staphylococcus
MH384261.1	Staphylococcus phage SA137ruMSSAST121PVL	Caudoviricetes	Caudovirales	Siphoviridae	45999	Staphylococcus
LC541428.1	Staphylococcus phage vB_SauS_JS02	Caudoviricetes	Caudovirales	Siphoviridae	46435	Staphylococcus
MK348510.1	Staphylococcus phage vB_SauS_fPfSau02	Caudoviricetes	Caudovirales	Siphoviridae	45108	Staphylococcus
NC_049470.1	Arthrobacter phage TripleJ	Caudoviricetes	Caudovirales	Siphoviridae	45507	Arthrobacter
NC_049812.1	Lactococcus phage P1045	Caudoviricetes	Caudovirales	Siphoviridae	31050	Lactococcus
NC_041868.1	Paracoccus phage Shpa	Caudoviricetes	Caudovirales	Siphoviridae	38261	Paracoccus
MK448903.1	Streptococcus phage Javan310	Caudoviricetes	Caudovirales	Siphoviridae	38675	Streptococcus
MK448848.1	Streptococcus phage Javan126	Caudoviricetes	Caudovirales	Siphoviridae	37145	Streptococcus
MK448743.1	Streptococcus phage Javan371	Caudoviricetes	Caudovirales	Siphoviridae	39366	Streptococcus
MK448677.1	Streptococcus phage Javan133	Caudoviricetes	Caudovirales	Siphoviridae	38145	Streptococcus
MK448857.1	Streptococcus phage Javan164	Caudoviricetes	Caudovirales	Siphoviridae	37145	Streptococcus
MK448812.1	Streptococcus phage Javan577	Caudoviricetes	Caudovirales	Siphoviridae	40914	Streptococcus
MK448703.1	Streptococcus phage Javan207	Caudoviricetes	Caudovirales	Siphoviridae	45067	Streptococcus
MK448770.1	Streptococcus phage Javan477	Caudoviricetes	Caudovirales	Siphoviridae	38834	Streptococcus
NC_041861.1	Enterococcus phage VD13	Caudoviricetes	Caudovirales	Siphoviridae	55073	Enterococcus
NC_042316.1	Mycobacterium phage Baka	Caudoviricetes	Caudovirales	Siphoviridae	111688	Mycobacterium
MH937485.1	Streptococcus phage CHPC1014	Caudoviricetes	Caudovirales	Siphoviridae	35260	Streptococcus
KY705266.1	Streptococcus phage P7152	Caudoviricetes	Caudovirales	Siphoviridae	35663	Streptococcus
MH937458.1	Streptococcus phage CHPC572	Caudoviricetes	Caudovirales	Siphoviridae	37005	Streptococcus
KY705273.1	Streptococcus phage P7602	Caudoviricetes	Caudovirales	Siphoviridae	37202	Streptococcus
MH937469.1	Streptococcus phage CHPC919	Caudoviricetes	Caudovirales	Siphoviridae	37281	Streptococcus
MH892381.1	Streptococcus phage SWK5	Caudoviricetes	Caudovirales	Siphoviridae	35849	Streptococcus
MH937468.1	Streptococcus phage CHPC879	Caudoviricetes	Caudovirales	Siphoviridae	36011	Streptococcus
MH937486.1	Streptococcus phage CHPC1027	Caudoviricetes	Caudovirales	Siphoviridae	35928	Streptococcus
MH892360.1	Streptococcus phage SW11	Caudoviricetes	Caudovirales	Siphoviridae	36250	Streptococcus
MH937488.1	Streptococcus phage CHPC1033	Caudoviricetes	Caudovirales	Siphoviridae	36827	Streptococcus
MF580765.1	Streptococcus phage A0	Caudoviricetes	Caudovirales	Siphoviridae	35481	Streptococcus
KY705275.1	Streptococcus phage P7632	Caudoviricetes	Caudovirales	Siphoviridae	35988	Streptococcus
KY705267.1	Streptococcus phage P7154	Caudoviricetes	Caudovirales	Siphoviridae	34507	Streptococcus
MH937474.1	Streptococcus phage CHPC930	Caudoviricetes	Caudovirales	Siphoviridae	36350	Streptococcus
KY705251.1	Streptococcus phage P0091	Caudoviricetes	Caudovirales	Siphoviridae	35653	Streptococcus
MF580771.1	Streptococcus phage MM25	Caudoviricetes	Caudovirales	Siphoviridae	34059	Streptococcus
KY705260.1	Streptococcus phage P5651	Caudoviricetes	Caudovirales	Siphoviridae	34292	Streptococcus
MH000602.1	Streptococcus phage D5842	Caudoviricetes	Caudovirales	Siphoviridae	36501	Streptococcus
MH937508.1	Streptococcus phage CHPC1156	Caudoviricetes	Caudovirales	Siphoviridae	34912	Streptococcus
MH937499.1	Streptococcus phage CHPC1062	Caudoviricetes	Caudovirales	Siphoviridae	40037	Streptococcus
MF580775.1	Streptococcus phage V2	Caudoviricetes	Caudovirales	Siphoviridae	34698	Streptococcus
KY705261.1	Streptococcus phage P5652	Caudoviricetes	Caudovirales	Siphoviridae	33448	Streptococcus
MH892380.1	Streptococcus phage SWK4	Caudoviricetes	Caudovirales	Siphoviridae	35341	Streptococcus
MF580760.1	Streptococcus phage 7T	Caudoviricetes	Caudovirales	Siphoviridae	35141	Streptococcus
MF580770.1	Streptococcus phage M19	Caudoviricetes	Caudovirales	Siphoviridae	34328	Streptococcus
KY705271.1	Streptococcus phage P7574	Caudoviricetes	Caudovirales	Siphoviridae	36298	Streptococcus
MH892379.1	Streptococcus phage SWK3	Caudoviricetes	Caudovirales	Siphoviridae	35443	Streptococcus
MH892361.1	Streptococcus phage SW12	Caudoviricetes	Caudovirales	Siphoviridae	35382	Streptococcus
MH892375.1	Streptococcus phage SW30	Caudoviricetes	Caudovirales	Siphoviridae	34158	Streptococcus
MH937465.1	Streptococcus phage CHPC873	Caudoviricetes	Caudovirales	Siphoviridae	38258	Streptococcus
KY705257.1	Streptococcus phage P3684	Caudoviricetes	Caudovirales	Siphoviridae	35444	Streptococcus
NC_001416.1	Enterobacteria phage lambda	Caudoviricetes	Caudovirales	Siphoviridae	48502	Enterobacteria
MH299806.1	Listeria phage LP-KV022	Caudoviricetes	Caudovirales	Siphoviridae	65128	Listeria
LR597645.1	Escherichia phage Fraca	Caudoviricetes	Caudovirales	Siphoviridae	43664	Escherichia
MN234179.1	Gordonia phage Pipp	Caudoviricetes	Caudovirales	Siphoviridae	50870	Gordonia
AP013980.1	uncultured Mediterranean phage uvMED	Caudoviricetes	Caudovirales	Siphoviridae	42278	Mediterranean
GU943042.1	uncultured phage MedDCM-OCT-S09-C399	Caudoviricetes	Caudovirales	Siphoviridae	13257	phage
AP013506.1	uncultured Mediterranean phage uvMED	Caudoviricetes	Caudovirales	Siphoviridae	38411	Mediterranean
AP013508.1	uncultured Mediterranean phage uvMED	Caudoviricetes	Caudovirales	Siphoviridae	34694	Mediterranean
AP013512.1	uncultured Mediterranean phage uvMED	Caudoviricetes	Caudovirales	Siphoviridae	32707	Mediterranean
AP013864.1	uncultured Mediterranean phage uvMED	Caudoviricetes	Caudovirales	Siphoviridae	31503	Mediterranean
AP014204.1	uncultured Mediterranean phage uvMED	Caudoviricetes	Caudovirales	Siphoviridae	38654	Mediterranean
AP014448.1	uncultured Mediterranean phage uvMED	Caudoviricetes	Caudovirales	Siphoviridae	31381	Mediterranean
AP013534.1	uncultured Mediterranean phage uvMED	Caudoviricetes	Caudovirales	Siphoviridae	41065	Mediterranean
AP014006.1	uncultured Mediterranean phage uvMED	Caudoviricetes	Caudovirales	Siphoviridae	37573	Mediterranean
AP013560.1	uncultured Mediterranean phage uvMED	Caudoviricetes	Caudovirales	Siphoviridae	43216	Mediterranean
AP014060.1	uncultured Mediterranean phage uvMED	Caudoviricetes	Caudovirales	Siphoviridae	39781	Mediterranean
AP014293.1	uncultured Mediterranean phage uvMED	Caudoviricetes	Caudovirales	Siphoviridae	32957	Mediterranean
AP014058.1	uncultured Mediterranean phage uvMED	Caudoviricetes	Caudovirales	Siphoviridae	39697	Mediterranean
AP013524.1	uncultured Mediterranean phage uvMED	Caudoviricetes	Caudovirales	Siphoviridae	39717	Mediterranean
AP014053.1	uncultured Mediterranean phage uvMED	Caudoviricetes	Caudovirales	Siphoviridae	39692	Mediterranean
AP013574.1	uncultured Mediterranean phage uvMED	Caudoviricetes	Caudovirales	Siphoviridae	30587	Mediterranean
AP013793.1	uncultured Mediterranean phage uvMED	Caudoviricetes	Caudovirales	Siphoviridae	13544	Mediterranean
AP014137.1	uncultured Mediterranean phage uvMED	Caudoviricetes	Caudovirales	Siphoviridae	36462	Mediterranean
AP014135.1	uncultured Mediterranean phage uvMED	Caudoviricetes	Caudovirales	Siphoviridae	37494	Mediterranean
AP014207.1	uncultured Mediterranean phage uvMED	Caudoviricetes	Caudovirales	Siphoviridae	42114	Mediterranean
AP014387.1	uncultured Mediterranean phage uvMED	Caudoviricetes	Caudovirales	Siphoviridae	38243	Mediterranean
AP014215.1	uncultured Mediterranean phage uvMED	Caudoviricetes	Caudovirales	Siphoviridae	17165	Mediterranean
AP013783.1	uncultured Mediterranean phage uvMED	Caudoviricetes	Caudovirales	Siphoviridae	10354	Mediterranean
AP014001.1	uncultured Mediterranean phage uvMED	Caudoviricetes	Caudovirales	Siphoviridae	23359	Mediterranean
AP013513.1	uncultured Mediterranean phage uvMED	Caudoviricetes	Caudovirales	Siphoviridae	32413	Mediterranean
AP014039.1	uncultured Mediterranean phage uvMED	Caudoviricetes	Caudovirales	Siphoviridae	20043	Mediterranean
AP014308.1	uncultured Mediterranean phage uvMED	Caudoviricetes	Caudovirales	Siphoviridae	22067	Mediterranean
AP013820.1	uncultured Mediterranean phage uvMED	Caudoviricetes	Caudovirales	Siphoviridae	29113	Mediterranean
AP014004.1	uncultured Mediterranean phage uvMED	Caudoviricetes	Caudovirales	Siphoviridae	37139	Mediterranean
AP013812.1	uncultured Mediterranean phage uvMED	Caudoviricetes	Caudovirales	Siphoviridae	15639	Mediterranean
AP013924.1	uncultured Mediterranean phage uvMED	Caudoviricetes	Caudovirales	Siphoviridae	25055	Mediterranean
AP013841.1	uncultured Mediterranean phage uvMED	Caudoviricetes	Caudovirales	Siphoviridae	17623	Mediterranean
AP013991.1	uncultured Mediterranean phage uvMED	Caudoviricetes	Caudovirales	Siphoviridae	36711	Mediterranean
AP014037.1	uncultured Mediterranean phage uvMED	Caudoviricetes	Caudovirales	Siphoviridae	20074	Mediterranean
AP014195.1	uncultured Mediterranean phage uvMED	Caudoviricetes	Caudovirales	Siphoviridae	19048	Mediterranean
AP014444.1	uncultured Mediterranean phage uvMED	Caudoviricetes	Caudovirales	Siphoviridae	32528	Mediterranean
AP014047.1	uncultured Mediterranean phage uvMED	Caudoviricetes	Caudovirales	Siphoviridae	14717	Mediterranean
AP013874.1	uncultured Mediterranean phage uvMED	Caudoviricetes	Caudovirales	Siphoviridae	13315	Mediterranean
AP014194.1	uncultured Mediterranean phage uvMED	Caudoviricetes	Caudovirales	Siphoviridae	36345	Mediterranean
AP013561.1	uncultured Mediterranean phage uvMED	Caudoviricetes	Caudovirales	Siphoviridae	39729	Mediterranean
AP013563.1	uncultured Mediterranean phage uvMED	Caudoviricetes	Caudovirales	Siphoviridae	42854	Mediterranean
AP013770.1	uncultured Mediterranean phage uvMED	Caudoviricetes	Caudovirales	Siphoviridae	32479	Mediterranean
AP013376.1	uncultured Mediterranean phage uvMED	Caudoviricetes	Caudovirales	Siphoviridae	34433	Mediterranean
AP013823.1	uncultured Mediterranean phage uvMED	Caudoviricetes	Caudovirales	Siphoviridae	19245	Mediterranean
AP014036.1	uncultured Mediterranean phage uvMED	Caudoviricetes	Caudovirales	Siphoviridae	23246	Mediterranean
AP013528.1	uncultured Mediterranean phage uvMED	Caudoviricetes	Caudovirales	Siphoviridae	39371	Mediterranean
AP014028.1	uncultured Mediterranean phage uvMED	Caudoviricetes	Caudovirales	Siphoviridae	22872	Mediterranean
AP014499.1	uncultured Mediterranean phage uvMED	Caudoviricetes	Caudovirales	Siphoviridae	41617	Mediterranean
AP014377.1	uncultured Mediterranean phage uvMED	Caudoviricetes	Caudovirales	Siphoviridae	33978	Mediterranean
AP014287.1	uncultured Mediterranean phage uvMED	Caudoviricetes	Caudovirales	Siphoviridae	36624	Mediterranean
KY705285.1	Streptococcus phage P9852	Caudoviricetes	Caudovirales	Siphoviridae	34638	Streptococcus
MH937460.1	Streptococcus phage CHPC640	Caudoviricetes	Caudovirales	Siphoviridae	40404	Streptococcus
MH937507.1	Streptococcus phage CHPC1152	Caudoviricetes	Caudovirales	Siphoviridae	35353	Streptococcus
MH937498.1	Streptococcus phage CHPC1057	Caudoviricetes	Caudovirales	Siphoviridae	34845	Streptococcus
KY705269.1	Streptococcus phage P7572	Caudoviricetes	Caudovirales	Siphoviridae	33410	Streptococcus
MH937484.1	Streptococcus phage CHPC1008	Caudoviricetes	Caudovirales	Siphoviridae	34844	Streptococcus
KY705280.1	Streptococcus phage P7954	Caudoviricetes	Caudovirales	Siphoviridae	35688	Streptococcus
KY705286.1	Streptococcus phage P9853	Caudoviricetes	Caudovirales	Siphoviridae	34469	Streptococcus
MH937463.1	Streptococcus phage CHPC676	Caudoviricetes	Caudovirales	Siphoviridae	40402	Streptococcus
MH892362.1	Streptococcus phage SW13	Caudoviricetes	Caudovirales	Siphoviridae	36587	Streptococcus
MH937473.1	Streptococcus phage CHPC929	Caudoviricetes	Caudovirales	Siphoviridae	40874	Streptococcus
AJ304858.2	Enterobacteria phage CP-1639	Caudoviricetes	Caudovirales	Siphoviridae	50625	Enterobacteria
MT843276.1	Serratia phage vB_SspS_OS31	Caudoviricetes	Caudovirales	Siphoviridae	42280	Serratia
LR597642.1	Escherichia phage Evi	Caudoviricetes	Caudovirales	Siphoviridae	40019	Escherichia
MK672803.1	Vibrio phage Va_91-7-154_p41	Caudoviricetes	Caudovirales	Siphoviridae	54138	Vibrio
KX581096.3	Vibrio phage vB_VspP_pVa5_12Jun	Caudoviricetes	Caudovirales	Siphoviridae	53227	Vibrio
KX581100.3	Vibrio phage pVa-7	Caudoviricetes	Caudovirales	Siphoviridae	54268	Vibrio
MK672799.1	Vibrio phage Va_90-11-287_p41	Caudoviricetes	Caudovirales	Siphoviridae	54432	Vibrio
KX581098.3	Vibrio phage VaK	Caudoviricetes	Caudovirales	Siphoviridae	53216	Vibrio
KX581091.3	Vibrio phage Cla	Caudoviricetes	Caudovirales	Siphoviridae	53226	Vibrio
MT119360.1	Enterococcus phage nattely	Caudoviricetes	Caudovirales	Siphoviridae	85669	Enterococcus
KY658679.3	Vibrio phage pVa-4	Caudoviricetes	Caudovirales	Siphoviridae	54295	Vibrio
MN830253.1	Lactobacillus phage JNU_P5	Caudoviricetes	Caudovirales	Siphoviridae	58246	Lactobacillus
MK416021.1	Klebsiella phage ST846-OXA48phi9.1	Caudoviricetes	Caudovirales	Siphoviridae	38370	Klebsiella
KY705277.1	Streptococcus phage P7951	Caudoviricetes	Caudovirales	Siphoviridae	34123	Streptococcus
MK448933.1	Streptococcus phage Javan420	Caudoviricetes	Caudovirales	Siphoviridae	45151	Streptococcus
MN096267.1	Pseudomonas phage vB_PaS_IME307	Caudoviricetes	Caudovirales	Siphoviridae	51545	Pseudomonas
MK448962.1	Streptococcus phage Javan496	Caudoviricetes	Caudovirales	Siphoviridae	32917	Streptococcus
MK448950.1	Streptococcus phage Javan464	Caudoviricetes	Caudovirales	Siphoviridae	42236	Streptococcus
MN103401.1	Bordetella phage vB_BbrS_PHB09	Caudoviricetes	Caudovirales	Siphoviridae	42129	Bordetella
DQ453159.1	Geobacillus virus E2	Caudoviricetes	Caudovirales	Siphoviridae	40863	Geobacillus
CAJDJX010000002.1	Enterococcus phage Q69	Caudoviricetes	Caudovirales	Siphoviridae	42141	Enterococcus
JF974309.1	Rhodobacter phage RcNL1	Caudoviricetes	Caudovirales	Siphoviridae	62507	Rhodobacter
MK448885.1	Streptococcus phage Javan252	Caudoviricetes	Caudovirales	Siphoviridae	39051	Streptococcus
MH593834.1	Siphoviridae sp.	Caudoviricetes	Caudovirales	Siphoviridae	103355	Siphoviridae
MK448789.1	Streptococcus phage Javan513	Caudoviricetes	Caudovirales	Siphoviridae	40617	Streptococcus
MK416017.1	Klebsiella phage ST101-KPC2phi6.3	Caudoviricetes	Caudovirales	Siphoviridae	43942	Klebsiella
MH892374.1	Streptococcus phage SW28	Caudoviricetes	Caudovirales	Siphoviridae	32093	Streptococcus
MK448947.1	Streptococcus phage Javan458	Caudoviricetes	Caudovirales	Siphoviridae	40618	Streptococcus
MH892369.1	Streptococcus phage SW22	Caudoviricetes	Caudovirales	Siphoviridae	31738	Streptococcus
MT344105.1	Acinetobacter phage fLi-Aba03	Caudoviricetes	Caudovirales	Siphoviridae	34931	Acinetobacter
MH892372.1	Streptococcus phage SW26	Caudoviricetes	Caudovirales	Siphoviridae	31283	Streptococcus
MK448693.1	Streptococcus phage Javan177	Caudoviricetes	Caudovirales	Siphoviridae	40414	Streptococcus
MK448691.1	Streptococcus phage Javan17	Caudoviricetes	Caudovirales	Siphoviridae	39484	Streptococcus
MT770738.1	Rhizobium phage B1VFA	Caudoviricetes	Caudovirales	Siphoviridae	122345	Rhizobium
MN856006.1	Siphoviridae sp.	Caudoviricetes	Caudovirales	Siphoviridae	41188	Siphoviridae
MN656993.1	Enterobacter phage ATCEA85	Caudoviricetes	Caudovirales	Siphoviridae	47484	Enterobacter
MK448858.1	Streptococcus phage Javan166	Caudoviricetes	Caudovirales	Siphoviridae	45241	Streptococcus
MK448918.1	Streptococcus phage Javan366	Caudoviricetes	Caudovirales	Siphoviridae	30862	Streptococcus
MK448957.1	Streptococcus phage Javan484	Caudoviricetes	Caudovirales	Siphoviridae	46761	Streptococcus
MH636380.1	Cylindrospermopsis raciborskii virus RM-2018a	Caudoviricetes	Caudovirales	Siphoviridae	104363	Cylindrospermopsis
JX483881.1	Rhizobium phage RHEph10	Caudoviricetes	Caudovirales	Siphoviridae	115042	Rhizobium
MK075006.1	Staphylococcus phage phiSP119-3	Caudoviricetes	Caudovirales	Siphoviridae	44311	Staphylococcus
MK448955.1	Streptococcus phage Javan478	Caudoviricetes	Caudovirales	Siphoviridae	41634	Streptococcus
KX190835.1	Bacillus phage vB_BtS_BMBtp15	Caudoviricetes	Caudovirales	Siphoviridae	34986	Bacillus
MH937494.1	Streptococcus phage CHPC1042	Caudoviricetes	Caudovirales	Siphoviridae	42019	Streptococcus
MK416014.1	Klebsiella phage ST16-OXA48phi5.3	Caudoviricetes	Caudovirales	Siphoviridae	29301	Klebsiella
MK448931.1	Streptococcus phage Javan414	Caudoviricetes	Caudovirales	Siphoviridae	35546	Streptococcus
MK448966.1	Streptococcus phage Javan508	Caudoviricetes	Caudovirales	Siphoviridae	40757	Streptococcus
MK448716.1	Streptococcus phage Javan249	Caudoviricetes	Caudovirales	Siphoviridae	41477	Streptococcus
MN065183.1	Bacillus phage vB_BthS-HD29phi	Caudoviricetes	Caudovirales	Siphoviridae	32181	Bacillus
MK448744.1	Streptococcus phage Javan377	Caudoviricetes	Caudovirales	Siphoviridae	39487	Streptococcus
MK448944.1	Streptococcus phage Javan452	Caudoviricetes	Caudovirales	Siphoviridae	43424	Streptococcus
MK448748.1	Streptococcus phage Javan389	Caudoviricetes	Caudovirales	Siphoviridae	39475	Streptococcus
MN812722.1	Vibrio phage NF	Caudoviricetes	Caudovirales	Siphoviridae	44634	Vibrio
KY705258.1	Streptococcus phage P4761	Caudoviricetes	Caudovirales	Siphoviridae	38139	Streptococcus
MT344103.1	Acinetobacter phage fEg-Aba01	Caudoviricetes	Caudovirales	Siphoviridae	33779	Acinetobacter
MK448995.1	Streptococcus phage Javan626	Caudoviricetes	Caudovirales	Siphoviridae	41682	Streptococcus
MH937510.1	Streptococcus phage CHPC1246	Caudoviricetes	Caudovirales	Siphoviridae	36876	Streptococcus
MN176227.1	Bacillus phage 049ML001	Caudoviricetes	Caudovirales	Siphoviridae	45238	Bacillus
MN830257.1	Lactobacillus phage JNU_P11	Caudoviricetes	Caudovirales	Siphoviridae	36721	Lactobacillus
MK448675.1	Streptococcus phage Javan129	Caudoviricetes	Caudovirales	Siphoviridae	42310	Streptococcus
MK448894.1	Streptococcus phage Javan272	Caudoviricetes	Caudovirales	Siphoviridae	31070	Streptococcus
MK448782.1	Streptococcus phage Javan501	Caudoviricetes	Caudovirales	Siphoviridae	43457	Streptococcus
HQ634187.1	Cyanophage KBS-S-2A	Caudoviricetes	Caudovirales	Siphoviridae	40658	Cyanophage
MK448841.1	Streptococcus phage Javan108	Caudoviricetes	Caudovirales	Siphoviridae	54689	Streptococcus
MK449003.1	Streptococcus phage Javan648	Caudoviricetes	Caudovirales	Siphoviridae	40810	Streptococcus
MK448824.1	Streptococcus phage Javan637	Caudoviricetes	Caudovirales	Siphoviridae	39686	Streptococcus
MH552475.1	Siphoviridae sp.	Caudoviricetes	Caudovirales	Siphoviridae	51816	Siphoviridae
MN534316.1	Lactococcus phage proPhi2	Caudoviricetes	Caudovirales	Siphoviridae	36976	Lactococcus
MN855975.1	Siphoviridae sp.	Caudoviricetes	Caudovirales	Siphoviridae	36986	Siphoviridae
MK448901.1	Streptococcus phage Javan306	Caudoviricetes	Caudovirales	Siphoviridae	32976	Streptococcus
MH837543.1	Lactobacillus phage LR2	Caudoviricetes	Caudovirales	Siphoviridae	43695	Lactobacillus
MK448973.1	Streptococcus phage Javan522	Caudoviricetes	Caudovirales	Siphoviridae	40673	Streptococcus
MK448678.1	Streptococcus phage Javan135	Caudoviricetes	Caudovirales	Siphoviridae	39497	Streptococcus
MK448934.1	Streptococcus phage Javan422	Caudoviricetes	Caudovirales	Siphoviridae	40394	Streptococcus
MK448877.1	Streptococcus phage Javan220	Caudoviricetes	Caudovirales	Siphoviridae	41432	Streptococcus
MK448760.1	Streptococcus phage Javan443	Caudoviricetes	Caudovirales	Siphoviridae	40136	Streptococcus
NC_023503.1	Streptococcus phage 20617	Caudoviricetes	Caudovirales	Siphoviridae	48800	Streptococcus
MT002875.2	Pseudoalteromonas phage AL	Caudoviricetes	Caudovirales	Siphoviridae	33582	Pseudoalteromonas
MH552526.1	Siphoviridae sp.	Caudoviricetes	Caudovirales	Siphoviridae	115924	Siphoviridae
MK448996.1	Streptococcus phage Javan628	Caudoviricetes	Caudovirales	Siphoviridae	37871	Streptococcus
MK448928.1	Streptococcus phage Javan40	Caudoviricetes	Caudovirales	Siphoviridae	34653	Streptococcus
MK422451.1	Klebsiella phage ST13-OXA48phi12.3	Caudoviricetes	Caudovirales	Siphoviridae	84199	Klebsiella
KY065453.1	Streptococcus phage IPP11	Caudoviricetes	Caudovirales	Siphoviridae	37518	Streptococcus
NC_028671.2	Enterococcus phage vB_EfaS_IME197	Caudoviricetes	Caudovirales	Siphoviridae	41098	Enterococcus
MH937505.1	Streptococcus phage CHPC1109	Caudoviricetes	Caudovirales	Siphoviridae	33791	Streptococcus
KY065461.1	Streptococcus phage IPP20	Caudoviricetes	Caudovirales	Siphoviridae	37441	Streptococcus
MN689516.1	Lactococcus phage CHPC148	Caudoviricetes	Caudovirales	Siphoviridae	33553	Lactococcus
MK448827.1	Streptococcus phage Javan65	Caudoviricetes	Caudovirales	Siphoviridae	35085	Streptococcus
MK448713.1	Streptococcus phage Javan239	Caudoviricetes	Caudovirales	Siphoviridae	36677	Streptococcus
MG674163.1	Acinetobacter phage SH-Ab 15497	Caudoviricetes	Caudovirales	Siphoviridae	43420	Acinetobacter
FM864213.1	Streptococcus phage phi-m46.1	Caudoviricetes	Caudovirales	Siphoviridae	58144	Streptococcus
MK448764.1	Streptococcus phage Javan457	Caudoviricetes	Caudovirales	Siphoviridae	30892	Streptococcus
HG424323.1	Streptococcus phage 20617	Caudoviricetes	Caudovirales	Siphoviridae	48800	Streptococcus
MK448823.1	Streptococcus phage Javan633	Caudoviricetes	Caudovirales	Siphoviridae	37871	Streptococcus
MK448935.1	Streptococcus phage Javan424	Caudoviricetes	Caudovirales	Siphoviridae	37709	Streptococcus
MF172979.1	Erysipelothrix phage phi1605	Caudoviricetes	Caudovirales	Siphoviridae	90000	Erysipelothrix
MK448872.1	Streptococcus phage Javan20	Caudoviricetes	Caudovirales	Siphoviridae	34653	Streptococcus
MK448700.1	Streptococcus phage Javan191	Caudoviricetes	Caudovirales	Siphoviridae	44570	Streptococcus
MH622927.1	Siphoviridae sp. ctdc_1	Caudoviricetes	Caudovirales	Siphoviridae	58279	Siphoviridae
MK448998.1	Streptococcus phage Javan636	Caudoviricetes	Caudovirales	Siphoviridae	42341	Streptococcus
MK448936.1	Streptococcus phage Javan426	Caudoviricetes	Caudovirales	Siphoviridae	37936	Streptococcus
MK448926.1	Streptococcus phage Javan392	Caudoviricetes	Caudovirales	Siphoviridae	39795	Streptococcus
MK448684.1	Streptococcus phage Javan151	Caudoviricetes	Caudovirales	Siphoviridae	35995	Streptococcus
MK448997.1	Streptococcus phage Javan630	Caudoviricetes	Caudovirales	Siphoviridae	48058	Streptococcus
MK448776.1	Streptococcus phage Javan49	Caudoviricetes	Caudovirales	Siphoviridae	34479	Streptococcus
MH341451.1	Listeria phage PSU-VKH-LP019	Caudoviricetes	Caudovirales	Siphoviridae	38601	Listeria
MH370382.1	Salmonella phage S135	Caudoviricetes	Caudovirales	Siphoviridae	50591	Salmonella
MK448769.1	Streptococcus phage Javan471	Caudoviricetes	Caudovirales	Siphoviridae	38056	Streptococcus
MN234206.1	Arthrobacter phage Racecar	Caudoviricetes	Caudovirales	Siphoviridae	173709	Arthrobacter
JF974321.1	Cyanophage MED4-117	Caudoviricetes	Caudovirales	Siphoviridae	38834	Cyanophage
NC_020857.1	Cyanophage MED4-117	Caudoviricetes	Caudovirales	Siphoviridae	38834	Cyanophage
KU052037.1	Escherichia phage Rac-SA53	Caudoviricetes	Caudovirales	Siphoviridae	52291	Escherichia
NC_018843.1	Salmonella phage SSU5	Caudoviricetes	Caudovirales	Siphoviridae	103299	Salmonella
EF455602.1	Lactobacillus phage LL-H	Caudoviricetes	Caudovirales	Siphoviridae	34659	Lactobacillus
NC_004166.2	Bacillus phage SPP1	Caudoviricetes	Caudovirales	Siphoviridae	44010	Bacillus
KY860935.1	Salmonella phage LPST10	Caudoviricetes	Caudovirales	Skatevirus	47657	Salmonella
MK112901.1	Salmonella virus KFS-SE2	Caudoviricetes	Caudovirales	Skatevirus	48608	Salmonella
MH791410.1	Salmonella phage Seszw_1	Caudoviricetes	Caudovirales	Skatevirus	45881	Salmonella
MH816848.1	Escherichia phage vB_vPM_PD06	Caudoviricetes	Caudovirales	Stephanstirmvirinae	149506	Escherichia
KY971610.1	Pseudomonas phage PspYZU05	Caudoviricetes	Caudovirales	Straboviridae	166442	Pseudomonas
NC_003298.1	Enterobacteria phage T3	Caudoviricetes	Caudovirales	Studiervirinae	38208	Enterobacteria
MH713599.1	Acinetobacter phage KARL-1	Caudoviricetes	Caudovirales	Twarogvirinae	166560	Acinetobacter
NC_049441.1	Acinetobacter phage KARL-1	Caudoviricetes	Caudovirales	Twarogvirinae	166560	Acinetobacter
MH542234.1	Staphylococcus phage Terranova	Caudoviricetes	Caudovirales	Twortvirinae	141288	Staphylococcus
NC_047760.1	Lactobacillus phage SA-C12	Caudoviricetes	Caudovirales	Tybeckvirinae	79099	Lactobacillus
NC_047739.1	Lactobacillus phage ATCC 8014-B2	Caudoviricetes	Caudovirales	Tybeckvirinae	80617	Lactobacillus
NC_047925.1	Lactobacillus phage Nyseid	Caudoviricetes	Caudovirales	Tybeckvirinae	79221	Lactobacillus
NC_048671.1	Lentibacter virus vB_LenP_ICBM2	Caudoviricetes	Caudovirales	Zobellviridae	40907	Lentibacter
MF431616.1	Lentibacter phage vB_LenP_ICBM2	Caudoviricetes	Caudovirales	Zobellviridae	40907	Lentibacter
KY883658.1	Vibrio phage JSF27	Caudoviricetes	Caudovirales	Zobellviridae	48690	Vibrio

## Sheet: TableS3
Table S3. 840 characterized tail domain.
pfam00012
pfam00038
pfam00041
pfam00047
pfam00082
pfam00115
pfam00144
pfam00182
pfam00183
pfam00242
pfam00261
pfam00335
pfam00430
pfam00435
pfam00502
pfam00513
pfam00521
pfam00529
pfam00565
pfam00574
pfam00622
pfam00654
pfam00657
pfam00704
pfam00754
pfam00768
pfam00769
pfam00775
pfam00805
pfam00836
pfam00859
pfam00860
pfam00877
pfam00916
pfam00921
pfam00959
pfam01001
pfam01025
pfam01027
pfam01032
pfam01040
pfam01068
pfam01312
pfam01343
pfam01344
pfam01346
pfam01391
pfam01395
pfam01398
pfam01442
pfam01456
pfam01464
pfam01471
pfam01476
pfam01510
pfam01519
pfam01520
pfam01522
pfam01529
pfam01540
pfam01544
pfam01551
pfam01559
pfam01576
pfam01594
pfam01608
pfam01661
pfam01723
pfam01769
pfam01832
pfam01833
pfam01920
pfam01925
pfam01970
pfam01991
pfam02009
pfam02018
pfam02029
pfam02050
pfam02063
pfam02084
pfam02198
pfam02210
pfam02233
pfam02308
pfam02321
pfam02322
pfam02368
pfam02369
pfam02389
pfam02403
pfam02405
pfam02413
pfam02417
pfam02447
pfam02459
pfam02463
pfam02575
pfam02576
pfam02601
pfam02632
pfam02652
pfam02653
pfam02660
pfam02724
pfam02831
pfam02841
pfam02901
pfam02909
pfam02956
pfam03035
pfam03036
pfam03131
pfam03148
pfam03154
pfam03157
pfam03160
pfam03176
pfam03179
pfam03194
pfam03237
pfam03247
pfam03280
pfam03343
pfam03357
pfam03406
pfam03409
pfam03521
pfam03528
pfam03546
pfam03594
pfam03595
pfam03600
pfam03609
pfam03629
pfam03631
pfam03699
pfam03706
pfam03760
pfam03763
pfam03879
pfam03903
pfam03906
pfam03916
pfam03938
pfam03957
pfam03961
pfam03973
pfam03985
pfam03999
pfam04006
pfam04012
pfam04016
pfam04020
pfam04039
pfam04100
pfam04114
pfam04123
pfam04143
pfam04147
pfam04306
pfam04360
pfam04415
pfam04466
pfam04484
pfam04502
pfam04503
pfam04513
pfam04519
pfam04546
pfam04602
pfam04615
pfam04625
pfam04630
pfam04632
pfam04633
pfam04657
pfam04696
pfam04717
pfam04728
pfam04732
pfam04747
pfam04803
pfam04860
pfam04865
pfam04871
pfam04883
pfam04888
pfam04889
pfam04912
pfam04917
pfam04931
pfam04935
pfam04959
pfam04965
pfam04982
pfam04984
pfam04985
pfam05010
pfam05048
pfam05065
pfam05069
pfam05086
pfam05091
pfam05100
pfam05103
pfam05104
pfam05109
pfam05110
pfam05120
pfam05135
pfam05145
pfam05149
pfam05192
pfam05203
pfam05257
pfam05262
pfam05266
pfam05268
pfam05276
pfam05277
pfam05279
pfam05283
pfam05285
pfam05297
pfam05300
pfam05327
pfam05335
pfam05345
pfam05352
pfam05354
pfam05382
pfam05403
pfam05432
pfam05433
pfam05466
pfam05483
pfam05488
pfam05489
pfam05501
pfam05518
pfam05521
pfam05539
pfam05557
pfam05558
pfam05593
pfam05615
pfam05622
pfam05623
pfam05642
pfam05657
pfam05667
pfam05672
pfam05701
pfam05703
pfam05708
pfam05709
pfam05710
pfam05764
pfam05783
pfam05793
pfam05802
pfam05818
pfam05833
pfam05835
pfam05837
pfam05876
pfam05887
pfam05895
pfam05911
pfam05914
pfam05918
pfam05919
pfam05939
pfam05940
pfam05954
pfam05960
pfam06005
pfam06008
pfam06016
pfam06074
pfam06075
pfam06098
pfam06102
pfam06112
pfam06120
pfam06126
pfam06140
pfam06141
pfam06152
pfam06160
pfam06168
pfam06197
pfam06199
pfam06222
pfam06223
pfam06341
pfam06346
pfam06476
pfam06488
pfam06496
pfam06524
pfam06528
pfam06532
pfam06605
pfam06614
pfam06637
pfam06657
pfam06658
pfam06668
pfam06679
pfam06682
pfam06705
pfam06714
pfam06715
pfam06737
pfam06762
pfam06763
pfam06772
pfam06785
pfam06791
pfam06805
pfam06808
pfam06810
pfam06818
pfam06820
pfam06841
pfam06873
pfam06890
pfam06891
pfam06894
pfam06896
pfam06897
pfam06933
pfam06991
pfam06995
pfam07010
pfam07030
pfam07083
pfam07087
pfam07111
pfam07133
pfam07155
pfam07157
pfam07172
pfam07174
pfam07200
pfam07218
pfam07236
pfam07271
pfam07321
pfam07332
pfam07382
pfam07409
pfam07415
pfam07445
pfam07462
pfam07464
pfam07484
pfam07495
pfam07544
pfam07564
pfam07602
pfam07655
pfam07679
pfam07681
pfam07686
pfam07690
pfam07767
pfam07787
pfam07795
pfam07798
pfam07816
pfam07880
pfam07888
pfam07902
pfam07926
pfam07946
pfam08006
pfam08044
pfam08172
pfam08192
pfam08291
pfam08310
pfam08317
pfam08400
pfam08432
pfam08434
pfam08524
pfam08549
pfam08597
pfam08598
pfam08601
pfam08614
pfam08661
pfam08677
pfam08748
pfam08813
pfam08832
pfam08852
pfam08875
pfam08890
pfam08898
pfam08931
pfam09007
pfam09008
pfam09073
pfam09074
pfam09089
pfam09096
pfam09097
pfam09114
pfam09134
pfam09158
pfam09203
pfam09215
pfam09251
pfam09304
pfam09311
pfam09325
pfam09327
pfam09332
pfam09343
pfam09355
pfam09356
pfam09393
pfam09403
pfam09458
pfam09486
pfam09507
pfam09511
pfam09534
pfam09546
pfam09594
pfam09602
pfam09605
pfam09606
pfam09660
pfam09684
pfam09718
pfam09726
pfam09728
pfam09730
pfam09731
pfam09736
pfam09738
pfam09744
pfam09745
pfam09753
pfam09755
pfam09756
pfam09770
pfam09787
pfam09805
pfam09831
pfam09849
pfam09851
pfam09925
pfam09931
pfam09972
pfam09976
pfam09992
pfam10060
pfam10076
pfam10101
pfam10106
pfam10109
pfam10123
pfam10131
pfam10145
pfam10146
pfam10147
pfam10153
pfam10168
pfam10174
pfam10186
pfam10187
pfam10211
pfam10234
pfam10252
pfam10254
pfam10267
pfam10278
pfam10351
pfam10368
pfam10376
pfam10428
pfam10439
pfam10446
pfam10473
pfam10479
pfam10481
pfam10486
pfam10498
pfam10500
pfam10595
pfam10618
pfam10651
pfam10666
pfam10667
pfam10704
pfam10721
pfam10734
pfam10758
pfam10772
pfam10779
pfam10874
pfam10876
pfam10902
pfam10910
pfam10934
pfam10961
pfam10963
pfam10983
pfam11017
pfam11028
pfam11041
pfam11053
pfam11068
pfam11091
pfam11110
pfam11134
pfam11139
pfam11179
pfam11180
pfam11208
pfam11239
pfam11243
pfam11246
pfam11292
pfam11367
pfam11498
pfam11559
pfam11593
pfam11596
pfam11600
pfam11650
pfam11681
pfam11692
pfam11702
pfam11727
pfam11774
pfam11795
pfam11802
pfam11818
pfam11831
pfam11836
pfam11839
pfam11861
pfam11863
pfam11921
pfam11928
pfam11932
pfam11950
pfam11981
pfam11985
pfam11992
pfam12037
pfam12042
pfam12059
pfam12072
pfam12114
pfam12118
pfam12128
pfam12195
pfam12217
pfam12218
pfam12219
pfam12226
pfam12234
pfam12236
pfam12238
pfam12252
pfam12269
pfam12297
pfam12322
pfam12325
pfam12329
pfam12363
pfam12421
pfam12440
pfam12444
pfam12474
pfam12484
pfam12526
pfam12553
pfam12569
pfam12571
pfam12604
pfam12625
pfam12697
pfam12699
pfam12708
pfam12718
pfam12788
pfam12789
pfam12795
pfam12810
pfam12811
pfam12822
pfam12855
pfam12868
pfam12889
pfam12920
pfam12923
pfam12941
pfam13023
pfam13025
pfam13091
pfam13094
pfam13166
pfam13168
pfam13197
pfam13205
pfam13227
pfam13229
pfam13264
pfam13303
pfam13317
pfam13354
pfam13385
pfam13388
pfam13436
pfam13441
pfam13472
pfam13476
pfam13488
pfam13493
pfam13520
pfam13539
pfam13547
pfam13548
pfam13550
pfam13554
pfam13599
pfam13620
pfam13629
pfam13654
pfam13728
pfam13779
pfam13796
pfam13851
pfam13856
pfam13863
pfam13865
pfam13868
pfam13870
pfam13874
pfam13884
pfam13892
pfam13895
pfam13904
pfam13925
pfam13927
pfam13949
pfam13964
pfam14010
pfam14060
pfam14070
pfam14187
pfam14240
pfam14262
pfam14265
pfam14282
pfam14301
pfam14312
pfam14329
pfam14346
pfam14351
pfam14352
pfam14362
pfam14464
pfam14507
pfam14519
pfam14594
pfam14643
pfam14662
pfam14672
pfam14738
pfam14817
pfam14842
pfam14928
pfam14931
pfam14943
pfam14988
pfam14992
pfam15035
pfam15042
pfam15070
pfam15236
pfam15240
pfam15242
pfam15244
pfam15250
pfam15254
pfam15258
pfam15279
pfam15283
pfam15294
pfam15295
pfam15324
pfam15346
pfam15369
pfam15372
pfam15388
pfam15391
pfam15397
pfam15399
pfam15420
pfam15432
pfam15441
pfam15449
pfam15450
pfam15458
pfam15556
pfam15558
pfam15619
pfam15624
pfam15662
pfam15665
pfam15685
pfam15694
pfam15700
pfam15709
pfam15711
pfam15742
pfam15743
pfam15782
pfam15794
pfam15818
pfam15822
pfam15847
pfam15871
pfam15905
pfam15921
pfam15927
pfam15964
pfam15967
pfam15973
pfam15984
pfam16001
pfam16014
pfam16015
pfam16021
pfam16031
pfam16043
pfam16046
pfam16072
pfam16075
pfam16190
pfam16208
pfam16210
pfam16312
pfam16323
pfam16331
pfam16389
pfam16454
pfam16459
pfam16460
pfam16461
pfam16462
pfam16463
pfam16466
pfam16471
pfam16481
pfam16502
pfam16510
pfam16515
pfam16532
pfam16535
pfam16591
pfam16596
pfam16656
pfam16689
pfam16712
pfam16716
pfam16724
pfam16731
pfam16774
pfam16778
pfam16789
pfam16792
pfam16807
pfam16838
pfam16888
pfam16969
pfam16999
pfam17045
pfam17061
pfam17069
pfam17072
pfam17078
pfam17098
pfam17110
pfam17161
pfam17253
pfam17258
pfam17318
pfam17358
pfam17359
pfam17374
pfam17380
pfam17388
pfam17395
pfam17420
pfam17481
pfam17482
pfam17526
pfam17594
pfam17634
pfam17647
pfam17663
pfam17669
pfam17675
pfam17800
pfam17802
pfam17823
pfam17872
pfam17926
pfam17996
pfam18004
pfam18013
pfam18060
pfam18338
pfam18352
pfam18370
pfam18454
pfam18515
pfam18555
pfam18573
pfam18595
pfam18623
pfam18667
pfam18668
pfam18715
pfam18748
pfam18781
pfam18816
pfam18822
pfam18823

## Sheet: TableS4
Table S4. 3421 characterized non-tail domain.
pfam00004
pfam00005
pfam00009
pfam00011
pfam00012
pfam00015
pfam00027
pfam00028
pfam00037
pfam00038
pfam00041
pfam00047
pfam00060
pfam00062
pfam00067
pfam00068
pfam00069
pfam00070
pfam00072
pfam00075
pfam00078
pfam00082
pfam00083
pfam00085
pfam00089
pfam00091
pfam00092
pfam00102
pfam00106
pfam00107
pfam00111
pfam00112
pfam00116
pfam00117
pfam00118
pfam00124
pfam00126
pfam00127
pfam00132
pfam00135
pfam00136
pfam00140
pfam00142
pfam00144
pfam00145
pfam00147
pfam00149
pfam00150
pfam00152
pfam00154
pfam00155
pfam00156
pfam00157
pfam00158
pfam00160
pfam00161
pfam00165
pfam00166
pfam00170
pfam00171
pfam00176
pfam00182
pfam00183
pfam00186
pfam00188
pfam00190
pfam00196
pfam00202
pfam00203
pfam00204
pfam00206
pfam00210
pfam00211
pfam00216
pfam00223
pfam00225
pfam00226
pfam00227
pfam00239
pfam00242
pfam00246
pfam00249
pfam00258
pfam00261
pfam00265
pfam00266
pfam00267
pfam00268
pfam00269
pfam00270
pfam00271
pfam00274
pfam00282
pfam00284
pfam00288
pfam00291
pfam00293
pfam00294
pfam00295
pfam00296
pfam00300
pfam00302
pfam00303
pfam00308
pfam00313
pfam00317
pfam00325
pfam00326
pfam00331
pfam00335
pfam00338
pfam00351
pfam00356
pfam00360
pfam00376
pfam00381
pfam00383
pfam00384
pfam00386
pfam00391
pfam00392
pfam00393
pfam00395
pfam00398
pfam00400
pfam00408
pfam00410
pfam00415
pfam00428
pfam00430
pfam00436
pfam00437
pfam00440
pfam00448
pfam00454
pfam00455
pfam00462
pfam00464
pfam00467
pfam00472
pfam00474
pfam00476
pfam00478
pfam00479
pfam00481
pfam00483
pfam00486
pfam00487
pfam00491
pfam00493
pfam00497
pfam00502
pfam00504
pfam00509
pfam00512
pfam00513
pfam00515
pfam00519
pfam00520
pfam00521
pfam00528
pfam00529
pfam00531
pfam00532
pfam00533
pfam00534
pfam00535
pfam00542
pfam00550
pfam00551
pfam00561
pfam00562
pfam00563
pfam00565
pfam00574
pfam00578
pfam00579
pfam00580
pfam00583
pfam00586
pfam00587
pfam00588
pfam00589
pfam00591
pfam00593
pfam00595
pfam00596
pfam00620
pfam00622
pfam00623
pfam00625
pfam00630
pfam00632
pfam00633
pfam00644
pfam00652
pfam00654
pfam00657
pfam00664
pfam00665
pfam00669
pfam00672
pfam00675
pfam00676
pfam00684
pfam00685
pfam00691
pfam00692
pfam00702
pfam00704
pfam00705
pfam00707
pfam00709
pfam00712
pfam00716
pfam00717
pfam00722
pfam00733
pfam00735
pfam00743
pfam00746
pfam00747
pfam00748
pfam00753
pfam00754
pfam00759
pfam00764
pfam00765
pfam00768
pfam00769
pfam00772
pfam00773
pfam00775
pfam00781
pfam00782
pfam00793
pfam00801
pfam00814
pfam00815
pfam00817
pfam00823
pfam00836
pfam00847
pfam00848
pfam00850
pfam00852
pfam00856
pfam00857
pfam00860
pfam00865
pfam00872
pfam00873
pfam00875
pfam00877
pfam00883
pfam00889
pfam00892
pfam00893
pfam00899
pfam00903
pfam00908
pfam00910
pfam00913
pfam00923
pfam00924
pfam00926
pfam00929
pfam00930
pfam00932
pfam00933
pfam00940
pfam00951
pfam00959
pfam00961
pfam00975
pfam00984
pfam00986
pfam00989
pfam00990
pfam00999
pfam01011
pfam01022
pfam01025
pfam01027
pfam01028
pfam01032
pfam01035
pfam01039
pfam01041
pfam01044
pfam01047
pfam01050
pfam01051
pfam01053
pfam01056
pfam01068
pfam01070
pfam01073
pfam01075
pfam01078
pfam01079
pfam01080
pfam01083
pfam01086
pfam01093
pfam01105
pfam01106
pfam01112
pfam01121
pfam01123
pfam01126
pfam01129
pfam01134
pfam01135
pfam01136
pfam01139
pfam01145
pfam01149
pfam01155
pfam01165
pfam01166
pfam01167
pfam01170
pfam01171
pfam01183
pfam01202
pfam01205
pfam01212
pfam01213
pfam01223
pfam01226
pfam01227
pfam01228
pfam01229
pfam01230
pfam01241
pfam01242
pfam01243
pfam01244
pfam01258
pfam01261
pfam01264
pfam01265
pfam01268
pfam01269
pfam01271
pfam01272
pfam01276
pfam01277
pfam01281
pfam01285
pfam01294
pfam01300
pfam01314
pfam01326
pfam01327
pfam01331
pfam01336
pfam01343
pfam01344
pfam01347
pfam01353
pfam01367
pfam01368
pfam01369
pfam01370
pfam01371
pfam01374
pfam01380
pfam01381
pfam01385
pfam01391
pfam01398
pfam01402
pfam01404
pfam01410
pfam01420
pfam01432
pfam01442
pfam01443
pfam01456
pfam01464
pfam01467
pfam01471
pfam01473
pfam01476
pfam01479
pfam01494
pfam01496
pfam01497
pfam01499
pfam01501
pfam01503
pfam01507
pfam01510
pfam01519
pfam01520
pfam01522
pfam01526
pfam01527
pfam01528
pfam01531
pfam01540
pfam01541
pfam01546
pfam01548
pfam01551
pfam01555
pfam01564
pfam01568
pfam01569
pfam01580
pfam01582
pfam01583
pfam01584
pfam01589
pfam01591
pfam01592
pfam01593
pfam01594
pfam01596
pfam01601
pfam01608
pfam01609
pfam01610
pfam01612
pfam01624
pfam01625
pfam01636
pfam01637
pfam01641
pfam01648
pfam01653
pfam01656
pfam01658
pfam01661
pfam01668
pfam01674
pfam01690
pfam01694
pfam01695
pfam01701
pfam01710
pfam01712
pfam01725
pfam01726
pfam01728
pfam01734
pfam01739
pfam01742
pfam01743
pfam01751
pfam01755
pfam01757
pfam01763
pfam01764
pfam01767
pfam01769
pfam01771
pfam01786
pfam01797
pfam01804
pfam01807
pfam01808
pfam01809
pfam01813
pfam01817
pfam01818
pfam01832
pfam01833
pfam01835
pfam01844
pfam01848
pfam01850
pfam01867
pfam01870
pfam01872
pfam01873
pfam01881
pfam01885
pfam01896
pfam01903
pfam01906
pfam01909
pfam01912
pfam01916
pfam01920
pfam01921
pfam01925
pfam01926
pfam01928
pfam01930
pfam01935
pfam01936
pfam01939
pfam01946
pfam01956
pfam01960
pfam01963
pfam01964
pfam01965
pfam01966
pfam01970
pfam01972
pfam01973
pfam01978
pfam01981
pfam01984
pfam01988
pfam02001
pfam02002
pfam02009
pfam02011
pfam02016
pfam02018
pfam02026
pfam02029
pfam02037
pfam02042
pfam02050
pfam02061
pfam02063
pfam02075
pfam02082
pfam02084
pfam02086
pfam02087
pfam02092
pfam02096
pfam02107
pfam02116
pfam02142
pfam02146
pfam02151
pfam02161
pfam02166
pfam02183
pfam02190
pfam02195
pfam02210
pfam02211
pfam02222
pfam02223
pfam02224
pfam02229
pfam02233
pfam02254
pfam02257
pfam02258
pfam02272
pfam02308
pfam02310
pfam02311
pfam02316
pfam02322
pfam02334
pfam02342
pfam02347
pfam02357
pfam02367
pfam02368
pfam02369
pfam02371
pfam02374
pfam02376
pfam02382
pfam02384
pfam02388
pfam02389
pfam02392
pfam02399
pfam02401
pfam02403
pfam02414
pfam02422
pfam02427
pfam02441
pfam02449
pfam02452
pfam02456
pfam02460
pfam02463
pfam02467
pfam02468
pfam02474
pfam02475
pfam02481
pfam02482
pfam02492
pfam02498
pfam02500
pfam02502
pfam02507
pfam02511
pfam02517
pfam02518
pfam02522
pfam02531
pfam02534
pfam02537
pfam02540
pfam02543
pfam02556
pfam02557
pfam02558
pfam02562
pfam02568
pfam02572
pfam02575
pfam02581
pfam02585
pfam02586
pfam02592
pfam02593
pfam02599
pfam02600
pfam02601
pfam02604
pfam02606
pfam02608
pfam02609
pfam02613
pfam02617
pfam02637
pfam02643
pfam02645
pfam02646
pfam02649
pfam02650
pfam02653
pfam02655
pfam02657
pfam02660
pfam02661
pfam02666
pfam02668
pfam02672
pfam02674
pfam02675
pfam02687
pfam02689
pfam02696
pfam02697
pfam02699
pfam02700
pfam02703
pfam02709
pfam02719
pfam02724
pfam02732
pfam02735
pfam02737
pfam02739
pfam02744
pfam02747
pfam02753
pfam02763
pfam02767
pfam02768
pfam02769
pfam02775
pfam02779
pfam02781
pfam02796
pfam02798
pfam02805
pfam02810
pfam02811
pfam02821
pfam02831
pfam02834
pfam02841
pfam02844
pfam02861
pfam02867
pfam02876
pfam02878
pfam02879
pfam02880
pfam02885
pfam02899
pfam02900
pfam02901
pfam02914
pfam02916
pfam02919
pfam02924
pfam02941
pfam02945
pfam02948
pfam02954
pfam02955
pfam02956
pfam02975
pfam02979
pfam03004
pfam03009
pfam03013
pfam03016
pfam03030
pfam03031
pfam03033
pfam03035
pfam03049
pfam03050
pfam03054
pfam03060
pfam03062
pfam03064
pfam03080
pfam03096
pfam03104
pfam03109
pfam03118
pfam03119
pfam03120
pfam03142
pfam03148
pfam03150
pfam03153
pfam03154
pfam03157
pfam03160
pfam03161
pfam03167
pfam03169
pfam03173
pfam03175
pfam03179
pfam03180
pfam03189
pfam03194
pfam03197
pfam03203
pfam03205
pfam03206
pfam03208
pfam03209
pfam03215
pfam03228
pfam03230
pfam03235
pfam03237
pfam03245
pfam03247
pfam03252
pfam03253
pfam03255
pfam03266
pfam03275
pfam03280
pfam03286
pfam03288
pfam03297
pfam03302
pfam03313
pfam03318
pfam03320
pfam03330
pfam03332
pfam03333
pfam03343
pfam03350
pfam03353
pfam03354
pfam03356
pfam03372
pfam03374
pfam03382
pfam03400
pfam03402
pfam03412
pfam03414
pfam03419
pfam03420
pfam03428
pfam03435
pfam03446
pfam03466
pfam03471
pfam03477
pfam03483
pfam03496
pfam03498
pfam03505
pfam03517
pfam03546
pfam03551
pfam03567
pfam03568
pfam03572
pfam03577
pfam03585
pfam03589
pfam03592
pfam03597
pfam03599
pfam03600
pfam03602
pfam03612
pfam03614
pfam03618
pfam03629
pfam03632
pfam03641
pfam03649
pfam03652
pfam03666
pfam03668
pfam03692
pfam03693
pfam03695
pfam03699
pfam03703
pfam03717
pfam03720
pfam03721
pfam03722
pfam03729
pfam03734
pfam03738
pfam03741
pfam03747
pfam03748
pfam03749
pfam03763
pfam03767
pfam03781
pfam03783
pfam03796
pfam03803
pfam03807
pfam03808
pfam03811
pfam03819
pfam03824
pfam03829
pfam03833
pfam03837
pfam03838
pfam03839
pfam03851
pfam03852
pfam03853
pfam03864
pfam03865
pfam03869
pfam03879
pfam03887
pfam03895
pfam03896
pfam03904
pfam03915
pfam03916
pfam03918
pfam03938
pfam03954
pfam03957
pfam03960
pfam03961
pfam03965
pfam03980
pfam03985
pfam03989
pfam03998
pfam03999
pfam04002
pfam04004
pfam04006
pfam04011
pfam04012
pfam04014
pfam04015
pfam04016
pfam04023
pfam04024
pfam04026
pfam04055
pfam04060
pfam04076
pfam04081
pfam04095
pfam04098
pfam04103
pfam04108
pfam04114
pfam04120
pfam04122
pfam04123
pfam04127
pfam04136
pfam04138
pfam04147
pfam04149
pfam04157
pfam04163
pfam04165
pfam04172
pfam04180
pfam04193
pfam04197
pfam04201
pfam04204
pfam04210
pfam04211
pfam04218
pfam04220
pfam04228
pfam04232
pfam04233
pfam04245
pfam04255
pfam04266
pfam04275
pfam04281
pfam04285
pfam04293
pfam04297
pfam04298
pfam04306
pfam04307
pfam04308
pfam04312
pfam04313
pfam04316
pfam04320
pfam04321
pfam04324
pfam04326
pfam04327
pfam04332
pfam04343
pfam04349
pfam04352
pfam04355
pfam04358
pfam04364
pfam04365
pfam04375
pfam04381
pfam04383
pfam04386
pfam04388
pfam04391
pfam04397
pfam04402
pfam04404
pfam04415
pfam04420
pfam04434
pfam04435
pfam04445
pfam04446
pfam04447
pfam04448
pfam04454
pfam04464
pfam04466
pfam04471
pfam04474
pfam04480
pfam04484
pfam04485
pfam04488
pfam04492
pfam04502
pfam04503
pfam04513
pfam04519
pfam04523
pfam04531
pfam04539
pfam04542
pfam04545
pfam04550
pfam04552
pfam04577
pfam04586
pfam04599
pfam04606
pfam04607
pfam04608
pfam04614
pfam04615
pfam04621
pfam04625
pfam04632
pfam04636
pfam04641
pfam04646
pfam04647
pfam04655
pfam04657
pfam04679
pfam04684
pfam04686
pfam04688
pfam04695
pfam04696
pfam04702
pfam04706
pfam04712
pfam04728
pfam04732
pfam04734
pfam04740
pfam04748
pfam04756
pfam04761
pfam04765
pfam04766
pfam04767
pfam04773
pfam04774
pfam04791
pfam04794
pfam04800
pfam04814
pfam04820
pfam04829
pfam04830
pfam04849
pfam04851
pfam04857
pfam04860
pfam04865
pfam04870
pfam04871
pfam04874
pfam04879
pfam04880
pfam04882
pfam04886
pfam04888
pfam04889
pfam04908
pfam04912
pfam04914
pfam04917
pfam04921
pfam04929
pfam04931
pfam04932
pfam04935
pfam04936
pfam04940
pfam04951
pfam04952
pfam04959
pfam04961
pfam04963
pfam04965
pfam04967
pfam04971
pfam04973
pfam04976
pfam04977
pfam04997
pfam05008
pfam05010
pfam05014
pfam05015
pfam05016
pfam05036
pfam05037
pfam05043
pfam05048
pfam05050
pfam05063
pfam05065
pfam05086
pfam05087
pfam05088
pfam05091
pfam05093
pfam05099
pfam05101
pfam05103
pfam05104
pfam05105
pfam05106
pfam05108
pfam05109
pfam05110
pfam05118
pfam05119
pfam05120
pfam05125
pfam05127
pfam05129
pfam05131
pfam05133
pfam05136
pfam05139
pfam05140
pfam05141
pfam05154
pfam05175
pfam05192
pfam05193
pfam05198
pfam05203
pfam05204
pfam05225
pfam05226
pfam05236
pfam05246
pfam05257
pfam05262
pfam05263
pfam05265
pfam05266
pfam05269
pfam05272
pfam05276
pfam05277
pfam05279
pfam05283
pfam05284
pfam05285
pfam05292
pfam05297
pfam05300
pfam05305
pfam05308
pfam05320
pfam05322
pfam05327
pfam05335
pfam05339
pfam05340
pfam05343
pfam05345
pfam05352
pfam05354
pfam05362
pfam05367
pfam05368
pfam05377
pfam05382
pfam05387
pfam05396
pfam05400
pfam05403
pfam05406
pfam05423
pfam05432
pfam05433
pfam05435
pfam05443
pfam05449
pfam05464
pfam05466
pfam05470
pfam05477
pfam05478
pfam05483
pfam05488
pfam05496
pfam05501
pfam05518
pfam05532
pfam05534
pfam05539
pfam05551
pfam05557
pfam05558
pfam05564
pfam05565
pfam05568
pfam05575
pfam05576
pfam05588
pfam05591
pfam05592
pfam05595
pfam05598
pfam05600
pfam05616
pfam05621
pfam05622
pfam05623
pfam05626
pfam05633
pfam05635
pfam05636
pfam05642
pfam05656
pfam05657
pfam05659
pfam05662
pfam05667
pfam05672
pfam05673
pfam05687
pfam05694
pfam05696
pfam05701
pfam05703
pfam05704
pfam05707
pfam05708
pfam05710
pfam05711
pfam05716
pfam05717
pfam05721
pfam05727
pfam05728
pfam05729
pfam05731
pfam05737
pfam05742
pfam05745
pfam05750
pfam05758
pfam05760
pfam05761
pfam05762
pfam05764
pfam05766
pfam05768
pfam05772
pfam05782
pfam05783
pfam05786
pfam05793
pfam05798
pfam05806
pfam05810
pfam05816
pfam05818
pfam05837
pfam05838
pfam05840
pfam05843
pfam05859
pfam05860
pfam05866
pfam05869
pfam05873
pfam05876
pfam05879
pfam05887
pfam05889
pfam05894
pfam05895
pfam05901
pfam05908
pfam05914
pfam05917
pfam05918
pfam05926
pfam05929
pfam05930
pfam05940
pfam05944
pfam05951
pfam05954
pfam05956
pfam05960
pfam05970
pfam05973
pfam05977
pfam05981
pfam05987
pfam05994
pfam05996
pfam06005
pfam06006
pfam06008
pfam06012
pfam06013
pfam06019
pfam06020
pfam06025
pfam06035
pfam06039
pfam06042
pfam06044
pfam06048
pfam06056
pfam06062
pfam06064
pfam06067
pfam06068
pfam06069
pfam06071
pfam06074
pfam06075
pfam06078
pfam06085
pfam06092
pfam06094
pfam06097
pfam06098
pfam06102
pfam06110
pfam06112
pfam06114
pfam06116
pfam06133
pfam06134
pfam06136
pfam06144
pfam06147
pfam06152
pfam06156
pfam06160
pfam06161
pfam06163
pfam06177
pfam06183
pfam06194
pfam06197
pfam06206
pfam06207
pfam06213
pfam06217
pfam06245
pfam06252
pfam06254
pfam06260
pfam06273
pfam06275
pfam06279
pfam06284
pfam06289
pfam06291
pfam06295
pfam06301
pfam06305
pfam06315
pfam06316
pfam06319
pfam06320
pfam06322
pfam06323
pfam06325
pfam06330
pfam06333
pfam06339
pfam06341
pfam06342
pfam06346
pfam06347
pfam06356
pfam06378
pfam06381
pfam06391
pfam06406
pfam06414
pfam06416
pfam06419
pfam06420
pfam06424
pfam06428
pfam06437
pfam06439
pfam06440
pfam06442
pfam06445
pfam06459
pfam06460
pfam06473
pfam06485
pfam06486
pfam06502
pfam06506
pfam06508
pfam06512
pfam06524
pfam06528
pfam06530
pfam06531
pfam06543
pfam06547
pfam06559
pfam06560
pfam06563
pfam06564
pfam06568
pfam06570
pfam06576
pfam06591
pfam06600
pfam06609
pfam06614
pfam06616
pfam06625
pfam06630
pfam06637
pfam06644
pfam06657
pfam06658
pfam06673
pfam06676
pfam06679
pfam06682
pfam06689
pfam06690
pfam06693
pfam06696
pfam06701
pfam06705
pfam06714
pfam06715
pfam06720
pfam06725
pfam06733
pfam06737
pfam06745
pfam06750
pfam06752
pfam06764
pfam06772
pfam06785
pfam06798
pfam06806
pfam06810
pfam06818
pfam06825
pfam06827
pfam06831
pfam06832
pfam06837
pfam06854
pfam06866
pfam06868
pfam06874
pfam06886
pfam06890
pfam06892
pfam06897
pfam06900
pfam06908
pfam06911
pfam06919
pfam06926
pfam06933
pfam06936
pfam06941
pfam06945
pfam06946
pfam06957
pfam06967
pfam06970
pfam06977
pfam06991
pfam06992
pfam06995
pfam07001
pfam07005
pfam07007
pfam07010
pfam07015
pfam07017
pfam07022
pfam07026
pfam07030
pfam07037
pfam07041
pfam07043
pfam07062
pfam07065
pfam07066
pfam07067
pfam07068
pfam07070
pfam07083
pfam07087
pfam07091
pfam07093
pfam07097
pfam07098
pfam07102
pfam07104
pfam07105
pfam07111
pfam07116
pfam07120
pfam07123
pfam07125
pfam07129
pfam07131
pfam07133
pfam07136
pfam07141
pfam07149
pfam07157
pfam07166
pfam07168
pfam07172
pfam07174
pfam07177
pfam07184
pfam07193
pfam07200
pfam07205
pfam07212
pfam07218
pfam07222
pfam07224
pfam07230
pfam07236
pfam07238
pfam07259
pfam07261
pfam07263
pfam07267
pfam07271
pfam07275
pfam07278
pfam07282
pfam07289
pfam07295
pfam07303
pfam07319
pfam07321
pfam07331
pfam07332
pfam07338
pfam07343
pfam07350
pfam07352
pfam07361
pfam07370
pfam07374
pfam07377
pfam07381
pfam07382
pfam07384
pfam07390
pfam07409
pfam07410
pfam07411
pfam07415
pfam07432
pfam07438
pfam07445
pfam07453
pfam07457
pfam07460
pfam07462
pfam07463
pfam07464
pfam07467
pfam07471
pfam07477
pfam07478
pfam07479
pfam07484
pfam07486
pfam07489
pfam07498
pfam07505
pfam07507
pfam07508
pfam07509
pfam07533
pfam07544
pfam07553
pfam07583
pfam07591
pfam07602
pfam07603
pfam07610
pfam07618
pfam07638
pfam07646
pfam07652
pfam07655
pfam07659
pfam07669
pfam07672
pfam07679
pfam07681
pfam07686
pfam07689
pfam07690
pfam07691
pfam07693
pfam07697
pfam07705
pfam07714
pfam07722
pfam07724
pfam07726
pfam07728
pfam07733
pfam07749
pfam07750
pfam07751
pfam07761
pfam07762
pfam07766
pfam07767
pfam07768
pfam07775
pfam07786
pfam07787
pfam07789
pfam07793
pfam07795
pfam07798
pfam07799
pfam07808
pfam07816
pfam07819
pfam07825
pfam07831
pfam07833
pfam07840
pfam07848
pfam07851
pfam07852
pfam07859
pfam07862
pfam07866
pfam07867
pfam07868
pfam07874
pfam07876
pfam07878
pfam07880
pfam07883
pfam07885
pfam07888
pfam07889
pfam07902
pfam07907
pfam07921
pfam07926
pfam07927
pfam07929
pfam07931
pfam07943
pfam07946
pfam07951
pfam07952
pfam07953
pfam07956
pfam07959
pfam07963
pfam07964
pfam07968
pfam07971
pfam07972
pfam07980
pfam07984
pfam07992
pfam07993
pfam07994
pfam07999
pfam08000
pfam08007
pfam08010
pfam08012
pfam08017
pfam08125
pfam08133
pfam08134
pfam08139
pfam08145
pfam08172
pfam08192
pfam08193
pfam08199
pfam08203
pfam08208
pfam08210
pfam08218
pfam08220
pfam08226
pfam08229
pfam08230
pfam08235
pfam08237
pfam08238
pfam08239
pfam08240
pfam08241
pfam08242
pfam08243
pfam08273
pfam08274
pfam08275
pfam08279
pfam08281
pfam08282
pfam08291
pfam08298
pfam08299
pfam08302
pfam08310
pfam08317
pfam08325
pfam08328
pfam08334
pfam08336
pfam08343
pfam08346
pfam08378
pfam08385
pfam08388
pfam08401
pfam08406
pfam08410
pfam08423
pfam08426
pfam08430
pfam08432
pfam08433
pfam08439
pfam08443
pfam08445
pfam08447
pfam08448
pfam08460
pfam08470
pfam08471
pfam08473
pfam08484
pfam08489
pfam08496
pfam08517
pfam08524
pfam08531
pfam08534
pfam08535
pfam08537
pfam08542
pfam08544
pfam08549
pfam08566
pfam08574
pfam08580
pfam08597
pfam08601
pfam08602
pfam08614
pfam08619
pfam08645
pfam08647
pfam08659
pfam08667
pfam08668
pfam08681
pfam08704
pfam08706
pfam08707
pfam08708
pfam08715
pfam08719
pfam08722
pfam08728
pfam08735
pfam08740
pfam08751
pfam08757
pfam08761
pfam08765
pfam08774
pfam08775
pfam08782
pfam08792
pfam08797
pfam08800
pfam08803
pfam08804
pfam08808
pfam08809
pfam08812
pfam08817
pfam08822
pfam08832
pfam08846
pfam08855
pfam08857
pfam08858
pfam08861
pfam08862
pfam08863
pfam08864
pfam08867
pfam08873
pfam08875
pfam08898
pfam08924
pfam08937
pfam08941
pfam08951
pfam08960
pfam08961
pfam08965
pfam08972
pfam08991
pfam08993
pfam08994
pfam09003
pfam09007
pfam09008
pfam09010
pfam09012
pfam09019
pfam09026
pfam09039
pfam09043
pfam09048
pfam09073
pfam09077
pfam09079
pfam09084
pfam09114
pfam09116
pfam09124
pfam09134
pfam09140
pfam09143
pfam09152
pfam09156
pfam09158
pfam09159
pfam09184
pfam09186
pfam09195
pfam09198
pfam09202
pfam09206
pfam09214
pfam09215
pfam09225
pfam09250
pfam09278
pfam09286
pfam09293
pfam09299
pfam09306
pfam09309
pfam09311
pfam09327
pfam09328
pfam09332
pfam09335
pfam09339
pfam09343
pfam09346
pfam09349
pfam09355
pfam09356
pfam09358
pfam09363
pfam09371
pfam09373
pfam09374
pfam09377
pfam09386
pfam09388
pfam09397
pfam09403
pfam09414
pfam09418
pfam09421
pfam09422
pfam09423
pfam09424
pfam09436
pfam09445
pfam09458
pfam09466
pfam09467
pfam09468
pfam09479
pfam09480
pfam09486
pfam09506
pfam09507
pfam09509
pfam09511
pfam09517
pfam09524
pfam09534
pfam09538
pfam09547
pfam09561
pfam09568
pfam09587
pfam09588
pfam09598
pfam09602
pfam09605
pfam09606
pfam09611
pfam09612
pfam09614
pfam09615
pfam09618
pfam09629
pfam09636
pfam09639
pfam09642
pfam09643
pfam09646
pfam09652
pfam09660
pfam09665
pfam09669
pfam09681
pfam09682
pfam09693
pfam09710
pfam09716
pfam09722
pfam09723
pfam09726
pfam09727
pfam09728
pfam09730
pfam09731
pfam09735
pfam09736
pfam09738
pfam09744
pfam09747
pfam09753
pfam09756
pfam09763
pfam09768
pfam09770
pfam09786
pfam09787
pfam09788
pfam09789
pfam09792
pfam09798
pfam09805
pfam09810
pfam09811
pfam09819
pfam09820
pfam09821
pfam09827
pfam09829
pfam09831
pfam09837
pfam09848
pfam09849
pfam09851
pfam09861
pfam09862
pfam09871
pfam09889
pfam09893
pfam09904
pfam09907
pfam09926
pfam09931
pfam09946
pfam09950
pfam09954
pfam09956
pfam09967
pfam09968
pfam09969
pfam09972
pfam09979
pfam09991
pfam09992
pfam10004
pfam10005
pfam10009
pfam10011
pfam10013
pfam10017
pfam10021
pfam10027
pfam10030
pfam10045
pfam10049
pfam10065
pfam10073
pfam10076
pfam10078
pfam10079
pfam10080
pfam10083
pfam10087
pfam10097
pfam10100
pfam10101
pfam10106
pfam10108
pfam10111
pfam10117
pfam10122
pfam10123
pfam10124
pfam10127
pfam10130
[truncated: 1,413 more rows]
